# Supplementary material for: Identification and characterization of pineapple leaf lncRNAs in crassulacean acid metabolism (CAM) photosynthesis pathway
Source: Sci Rep. 2019 Apr 30;9:6658. doi: 10.1038/s41598-019-43088-8 (PMC6491598; doi:10.1038/s41598-019-43088-8)
Supplement: Supplementary file 2 — Supplementary Dataset 9 [file 41598_2019_43088_MOESM2_ESM.xlsx]

## Sheet: Table 1
Supplemental Table 1. The information of predicated long non-coding RNAs.
transcript_id	locus	start	end	strand	class_code	length	exon_number	Wh_2am	Wh_4am	Wh_6am	Wh_8am	Wh_10am	Wh_Mid	Wh_1pm	Wh_3pm	Wh_4pm	Wh_6pm	Wh_8pm	Wh_10pm	Wh_noon	Gr_2am	Gr_4am	Gr_6am	Gr_8am	Gr_10am	Gr_Mid	Gr_1pm	Gr_3pm	Gr_4pm	Gr_6pm	Gr_8pm	Gr_10pm	Gr_noon
TCONS_00003944	LG01	34151	34417	-	u	267	1	1.95172	0.800868	0.28436	3.20596	3.93071	12.935	1.23566	0	0.491851	0.913612	0	7.20038	0.748467	0	0	0	0	0	0	0	0	0	0	0	0	0
TCONS_00002337	LG01	14421870	14422752	+	u	883	1	0.878306	0.795557	0.744176	0.332848	0.842085	1.92033	1.01329	1.69761	1.54234	1.36276	1.87655	2.2963	1.20191	0	0	0.216227	0	0.172887	0	0	0	0	0.903669	0	0.00224751	0
TCONS_00008978	LG02	4225654	4228592	+	u	2939	1	0.525764	0.683925	0.517318	1.00485	1.07196	1.19926	0.797214	0.462833	0.873216	1.05856	1.19186	1.38681	2.00056	0.166633	0.0679924	0.0815417	0.0517745	0.142634	0.0776634	0	0.327959	0.644116	0.450608	0.606184	0.329191	0
TCONS_00009548	LG02	11785484	11785908	+	u	425	1	0.896092	0.0689028	0.120251	0.0574759	0	7.12089	0.422074	0.0894104	0.236584	0.0480031	0.217475	0.799804	1.0114	0	0	0	0.369119	0	0	0	1.10398	0	0	0	0	0
TCONS_00014170	LG02	17042185	17043180	-	u	996	1	3.52838	7.06337	3.56159	6.40592	3.25016	3.84582	1.07389	0.790775	0.827199	2.84865	2.34807	4.97404	6.42153	0	0	0.319856	0	0	0	0	0	0	0	0	0	0
TCONS_00014730	LG03	1291853	1292204	+	u	352	1	0.590149	0.81838	1.05278	6.71241	3.41282	0.279278	1.06766	1.05162	1.35101	2.1922	0.800152	0.368778	1.31885	1.48613	0	0	0	0	0	0	0	0	0	0	0	0
TCONS_00018296	LG03	9335312	9335660	-	u	349	1	0	0.459596	1.00314	0.682866	2.60407	0.130532	0.0963481	0	1.67936	0.776541	1.57306	0	0	0.272295	0	0	0.304345	2.8564	0	0	3.36788	0	4.40404	1.02613	5.76777	0
TCONS_00015629	LG03	10028051	10028304	+	u	254	1	8.63855	14.4378	8.03293	9.54602	10.4889	9.40507	1.60975	1.37725	3.17131	15.8971	6.61197	12.0727	3.28803	1.66745	0	0.792247	1.43063	0	0	0.868532	0	0	0	0	14.1243	0
TCONS_00026021	LG04	14986519	14986845	-	u	327	1	0	0.476066	0.142048	0.129732	0.190289	0	5.0901	0	0.130053	0.11861	0.142038	0.280621	0	0	0.471058	0	0	0	0	46.9087	1.85913	0	0	0	0	0
TCONS_00034924	LG06	2455781	2457085	-	u	1305	1	0.557369	0.305057	0.321735	0.363444	0.205392	0.303344	3.77868	0.919859	2.14353	1.55614	1.03499	0.878608	12.1789	0	0	0	0	0	0	0	0	0	0	0	7.61e-06	0
TCONS_00042450	LG08	15852	16393	+	u	542	1	0.22694	0.462037	0.267895	0.113386	0	0.261536	0.152743	0.143467	0.615897	0.171608	0.403887	0.0734487	0	0	1.24293	0.59819	0.978001	0.288459	0	0.898889	2.14351	0.335403	0	0	0	0
TCONS_00043863	LG08	10432680	10433765	+	u	1086	1	0.274189	2.18808	1.65204	2.01198	2.26674	1.20456	3.54126	5.96815	1.72854	2.49934	3.09052	1.32704	4.27362	1.04767	0.776784	0.362254	0.297505	0	0	0	1.3409	0	0.398359	0	0	0
TCONS_00050287	LG09	832929	833679	-	u	751	1	0	0	0	0.554068	0	0.900254	0.665832	0	0.00436716	0.13242	0.0761877	0.228248	1.04038	0	123.197	320.498	50.8847	0.00204528	0	0	0	167.451	5.74428	0	0	0
TCONS_00051349	LG09	8814044	8814747	-	u	704	1	2.18941	2.54341	2.6511	4.28497	2.66529	2.64838	1.40722	2.31744	1.44774	2.42322	1.88233	1.54649	8.20384	0	0.626744	0	0	0.594295	1.25048	0.229078	1.61975	0.549927	0.48828	0.369675	1.45444	0
TCONS_00058585	LG11	1717067	1717839	-	u	773	1	3.24339	4.04222	2.10613	7.82045	4.61511	5.93393	2.01312	2.09345	0.745342	4.21719	1.55137	3.28703	1.67966	0	0	0	0	0	0	0	0	0	0	0	0	0
TCONS_00059102	LG11	9121279	9121561	-	u	283	1	8.12111	4.32331	3.2505	3.71848	0.786879	0.469345	2.98991	0.342394	1.30763	1.22099	1.21985	2.46192	34.4752	0	0.650732	0.522738	3.04236	2.6763	0	2.04274	3.71948	2.34478	1.35236	0	5.08439	0
TCONS_00065243	LG12	11236299	11238174	-	u	1876	1	0.819296	0.755129	0.706098	2.8014	2.8383	1.29945	0.614152	0.253055	0.608977	1.28249	0.609142	1.42133	0.423831	0.502164	0.147592	0.0668904	0.0543193	0.272778	0.215924	0.270325	0.0806345	0.637924	0.823249	0.611206	0.681814	0
TCONS_00082283	LG17	4809174	4809930	+	u	757	1	2.3665	3.37141	2.99945	5.44103	4.05451	3.22562	1.97561	1.74651	2.50323	4.33103	2.60897	2.84954	2.63578	0	0	0	0.0899084	0.13164	1.13893	0	0.495322	0.227133	0.80691	0	0	0
TCONS_00085823	LG18	7138121	7138381	+	u	261	1	7.53476	3.1699	6.08339	5.08556	1.42658	4.91523	2.86592	1.78202	2.74739	5.66532	0.992271	4.01621	0	0	0	3.33075	0	8.9288	2.2289	0	11.2721	3.86996	10.381	1.68934	1.56604	0
TCONS_00097064	LG21	9655642	9656585	+	u	944	1	4.54661	7.80711	4.29643	8.09046	2.59051	2.83151	4.9374	3.92562	3.21477	4.96077	5.21481	7.59089	7.37109	0	0.44487	0.0019413	0.448434	0	0	0.00389089	0.686395	0.444881	3.98e-05	1.2543	0.828408	0
TCONS_00099108	LG22	1219078	1219689	+	u	612	1	0.919023	2.50714	1.28609	1.92276	1.25777	1.83698	1.7531	1.69324	1.72071	0.683506	1.83805	1.29279	1.44382	0.411012	0	0.383122	0.468058	0.503961	0	0	0.0847121	0.96148	0	0.97934	0	0
TCONS_00107164	LG24	5185687	5186476	-	u	790	1	0.548552	0.200509	0.490713	2.02124	0.17457	1.62424	0	0.122915	0.0349766	0.341412	0.111417	0.387295	0.113549	0	0	0.0933367	0	0.131795	0.518604	0	0.320833	0.230335	0	0.593455	0.236044	0
TCONS_00110221	scaffold_1222	12573	17993	-	u	5421	1	0.952658	1.4095	0.653056	0.449966	2.12128	1.52859	3.29501	0.896124	1.61936	1.63999	1.3612	1.05851	1.14939	0	0	0	0	0	0	0	0	0	0	0	0	0
TCONS_00111748	scaffold_1675	10341	10828	-	u	488	1	0.7548	0.45371	0.706309	3.50087	1.87701	4.03296	0.477643	1.43875	0.605253	0.300596	0.220601	1.61617	0.604011	0	0.951905	0	0.456592	0.493605	0	0	1.85362	0	0	1.45699	0	0
TCONS_00115997	scaffold_794	59802	60398	-	u	597	1	0.556051	0.750313	0.663206	1.37665	1.41416	1.00409	0.581099	0.627504	0.568703	0.864953	1.21425	0.663197	0.549327	0	0.930016	0	0.37607	0	0	1.35526	1.04015	0	2.1249	0	0	0
TCONS_00101751	LG22	7585402	7586775	-	u	1374	1	0.427647	0.605983	1.06997	1.86879	0.689986	1.03699	3.29031	0.956195	1.53501	0.847935	1.63117	1.41637	1.72489	0	0.0869612	3e-06	0.135334	0.294638	0	0.0842058	1.69e-06	0	0	0	0	1.69e-06
TCONS_00115999	scaffold_794	68597	69226	-	u	630	1	5.82e-06	0.416099	0.116513	0	0.220551	1.58e-05	0.293586	0.220351	0.183403	0.121293	0.0725505	0.000189544	0.180268	0.441238	0.00190167	0	2.29e-05	1.76e-05	2.0929	1.83403	0.86176	1.64e-05	0	5.06e-05	0.72407	2.69e-05
TCONS_00085389	LG18	4056877	4057955	+	u	1079	1	0.187907	0.123033	0.353616	0.045222	0.097012	0	0	0.421528	0.0679823	0.156357	0	0.0665506	3.6492	0	8.14e-06	1.55e-05	0.156896	0	1.39e-05	0	0.0633684	0	0.606393	0	2.47e-05	2.95e-05
TCONS_00034538	LG06	535845	536858	-	u	1014	1	1.15734	0.521628	3.32097	0.201948	0.537375	0.168948	4.32592	0.809684	1.19469	0.394618	2.72765	1.3552	0.499977	0	0.103218	0.638628	0.77181	0.356123	0	0.167912	0.19245	0.396078	0.430668	0.00977252	0	3.12e-05
TCONS_00113649	scaffold_2609	5935	6527	-	u	593	1	9.42919	10.1473	8.28123	12.7686	4.00202	12.4245	10.0953	9.86766	10.5831	14.1751	9.37354	12.9066	6.14778	0.362541	0	1.26916	0	1.14766	0	1.58443	0.772266	1.77994	0.000236171	0.000379327	0	3.55e-05
TCONS_00036254	LG06	12910756	12912571	-	u	1816	1	7.73246	9.32191	7.92725	9.49381	4.93205	11.0414	17.638	7.91091	15.2269	8.04131	14.688	12.8394	6.6344	2.36e-06	0.124539	0.0243944	0.0938135	0.101209	3.39e-06	0.306123	0.0711715	0	0	0.0920465	0.167338	0.00630922
TCONS_00021297	LG04	3878657	3886325	+	u	7669	1	2.86529	6.36245	3.31493	7.38958	4.82471	6.7505	5.33032	2.08754	7.70695	7.18391	7.96556	9.86995	2.21715	0.00384195	0.0129675	0.00603902	0.00502757	0.0180717	0.000110314	0.0667719	0.0269578	0.0728414	0.000481749	0.0099794	4.04e-05	0.0175075
TCONS_00025418	LG04	12639010	12641582	-	u	2573	1	2.61446	5.18314	3.20334	3.90966	2.724	3.98937	8.82348	5.62939	8.94105	6.12528	6.01742	4.6706	2.87475	0	0.156097	0	0.315858	0.367124	0.139857	0.224924	0.250864	0	0.061612	0.102215	0	0.0650726
TCONS_00107994	LG25	2895195	2900514	+	u	5320	1	3.04682	5.56315	6.17181	4.45368	7.41305	4.70276	1.65283	1.39525	2.99336	4.72803	3.62323	3.8489	1.47108	0	0.162263	0	0	0.0506055	0.656382	0.197102	0.297247	0.0869729	0.0933358	0.207556	0.648304	0.0726104
TCONS_00095677	LG21	1492564	1494025	+	u	1462	1	175.728	396.237	359.682	296.135	220.087	299.778	295.921	206.137	315.19	239.547	366.899	326.382	315.143	0.185025	0.109168	0.293509	0	0.282203	0.161227	0	0.0237629	0.337162	0.15658	0.201108	0.104679	0.0868103
TCONS_00034673	LG06	1077143	1081420	-	u	4278	1	8.85741	15.3484	11.1576	14.2574	13.8507	15.3297	16.2578	6.37583	16.9707	22.0118	19.7126	18.7146	12.7436	0.0986846	0.0833184	0.0508758	0.265885	0.339294	0.477546	0.309115	0.298998	0.659888	0.210775	0.326864	0.441153	0.10624
TCONS_00011839	LG02	5067493	5069082	-	u	1590	1	1.59106	3.8472	2.0254	2.45284	3.24829	3.24776	3.87222	0.995241	1.68413	2.6813	2.37649	2.45178	1.29063	0.330925	0.36149	0.282937	0.363874	0.155994	0.677888	1.21431	0.322728	0.958598	1.39857	0.760507	1.26091	0.153103
TCONS_00034921	LG06	2452430	2455674	-	u	3245	1	1.19464	0.995681	1.12586	1.52876	1.83933	1.35846	4.35426	2.39521	2.39266	1.39485	1.30854	1.23277	1.27414	0	0.0913664	0.109542	0.0950019	0.163707	0	0.159265	0.0782829	0.198563	0	0	0.0334332	0.166786
TCONS_00073814	LG15	471116	471913	+	u	798	1	0.194566	0.552642	0.240461	0.838416	2.27368	1.69677	0.842116	0.798555	1.44652	4.46405	0.878765	2.34231	0.500915	0	0.137453	0.16701	0.270098	1.69062	0.188348	0.446814	0.436318	0.597604	0.175695	0.44804	0	0.180567
TCONS_00105769	LG24	141708	145314	+	u	3607	1	1.2348	1.1661	1.12769	2.04965	1.68545	1.21951	0.321193	0.274053	0.38305	0.948285	0.518506	0.870979	0.495684	0.489399	0.438588	0.289489	0.85891	0.334335	0.361622	1.29708	0.706343	0.443662	0.415606	0.262027	0.109549	0.188373
TCONS_00060881	LG12	1745629	1745977	+	u	349	1	0.647499	1.1436	1.0586	7.02392	6.09891	6.41041	0	1.05815	1.62222	0.856957	0.86539	2.29136	16.8087	2.03599	4.95818	4.10583	4.80515	2.20895	3.58485	2.67234	1.39341	5.78311	2.89098	0	8.96769	0.211698
TCONS_00038421	LG07	6614693	6615242	+	u	550	1	0.053309	0	0.213235	0	0	0.109091	0.106056	0.184706	0.0604278	0.141883	0.314281	0.0186674	0	1.90941	8.84145	5.4293	0.194585	0	3.77781	1.45867	1.5893	1.59239	0	4.13269	0.00569977	0.241818
TCONS_00100470	LG22	9513322	9513639	+	u	318	1	2.51631	1.8119	0.580055	2.80721	0.891154	0.242618	1.78085	0.695308	0.556457	0	1.65587	1.5079	14.6943	0.662799	0.624313	0	0.000103908	2.42855	1.6428	0.152402	0.751405	0.823251	0	0	0	0.245148
TCONS_00035411	LG06	9124325	9126293	-	u	1969	1	0.51151	0.763011	0.431971	0.26262	0.31717	0.712568	2.08071	1.78952	1.82648	1.10793	1.89884	1.28542	0.956756	0.361486	0.0820329	0.821196	0.328488	0.347278	0	0.998127	0.11102	0.626819	5.46e-05	8.68e-05	0.34115	0.261173
TCONS_00011183	LG02	17203510	17205785	+	u	2276	1	0.354534	0.162217	1.94979	4.53e-05	1.18491	3.43634	0.160897	0.700481	1.10917	1.30005	1.26971	1.90335	0.043553	8.9e-05	0.578548	0.344126	0.0866565	0.087778	0.000163635	7.31e-05	0.0902197	0.000683928	0.884119	6.7e-05	0.524423	0.302366
TCONS_00049506	LG09	11748157	11751177	+	u	3021	1	1.17743	2.12083	1.24242	2.65995	4.22066	4.0325	0.942122	0.538017	1.16363	2.40345	1.28099	2.95776	0.884477	0.279736	0.109298	0.154994	0.151365	1.29e-06	0.273141	0.280381	0.756772	0.66472	0.754359	0.41374	0.271745	0.331885
TCONS_00034517	LG06	413288	413559	-	u	272	1	1.92843	0.00017269	0.0559353	2.89589	20.2127	1.34688	0.000414429	0.000160934	0.594304	0.000104182	2.05652	1.09469	0	5.54971	12.4261	1.75105	3.29343	0.0356146	6.7278	0.000186537	6.91478	3.56908	24.1284	0.000253178	16.1836	0.371516
TCONS_00098611	LG21	9918134	9918702	-	u	569	1	12.424	5.61736	6.3036	12.094	7.00377	10.6095	2.2569	1.86965	2.5849	3.36804	2.52622	6.70645	1.6792	0.577533	0.6367	1.59597	0.637232	0.261345	0.227849	1.01075	1.25441	0.309087	2.34511	0.424713	1.61207	0.374639
TCONS_00009939	LG02	13581124	13582727	+	u	1604	1	0.847608	1.75474	1.3996	1.42933	1.19391	0.69577	1.80575	1.37656	1.14536	1.21436	1.7609	1.13571	3.14884	0.300803	0.299173	0.135342	0.176154	0.117878	0	0.251906	0.26723	0.891607	0	0	0.227247	0.375344
TCONS_00065387	LG12	12014137	12014952	-	u	816	1	1.30585	2.92462	2.04599	4.73419	8.61143	6.27035	2.29236	0.755628	2.64468	3.66848	3.21934	7.1674	11.7034	0.835881	0.527442	0.324783	0.420968	0.36434	1.45746	0.793488	2.12538	1.39907	2.42212	0.8833	2.63323	0.377809
TCONS_00070411	LG14	4106080	4108031	+	u	1952	1	0.805521	0.715739	0.955947	1.26418	1.61142	0.97991	1.07467	0.702245	1.69296	2.26525	1.80223	1.86244	1.26365	0.515102	0.436735	0.268975	0.277219	0.303076	0.974681	0.451662	2.09158	2.89636	4.81366	3.83136	2.06322	0.429966
TCONS_00009113	LG02	6701530	6701985	+	u	456	1	0.481635	0.657314	0.294839	2.09786	1.41553	1.94298	0.272825	0.466478	0.569047	1.38475	0.825034	0.805365	7.96902	3.26056	4.29428	5.97339	2.26317	1.96502	12.3585	1.12664	3.20095	4.72957	8.8584	5.42503	6.21449	0.434043
TCONS_00055758	LG10	6747171	6747651	-	u	481	1	0.468871	2.31031	0.65378	0.683887	2.2056	0.119574	0.490627	0.104586	0.434819	0.302616	0.54414	1.66971	0.930621	0	0.39294	0.455974	0.353146	1.26406	0.855392	0.435261	1.40897	0.597053	5.7913	3.72727	0	0.436203
TCONS_00011584	LG02	1722646	1724127	-	u	1482	1	3.35329	0.132788	0.684104	5.40154	1.43239	2.82237	0.0689434	0.304682	0.355036	0.784277	0.258753	5.82231	0.0653898	1.14301	1.23613	1.09816	1.16047	0.74879	1.31842	0.518207	1.92786	1.17872	0.696047	1.22597	1.90853	0.482016
TCONS_00115627	scaffold_707	78291	78977	+	u	687	1	0.0474559	0.321647	0.481438	0.134934	0.679843	0.0468966	3.9722	1.70648	0.0411983	0	0.134264	0	6.6053	0	0.80964	0	0	0.818315	0.526099	4.02876	1.66206	0.931095	2.6357	0	0	0.505486
TCONS_00032819	LG06	8407849	8408390	+	u	542	1	0.924375	0.60427	0.366695	1.15464	0.288201	0.688336	0.528194	0.721808	0.580683	0.585181	0.606723	0	0.292144	0	0.253317	0.0948991	0.19628	1.25687	0.363325	2.92178	0	1.7567	0.00048223	2.51429	0	0.529055
TCONS_00011838	LG02	5059408	5065213	-	u	5806	1	2.08558	4.1486	2.15389	4.4764	4.6955	3.34754	2.56679	0.777746	1.54706	2.03229	1.98369	3.1248	1.84128	0.595567	0.41786	0.243517	0.620405	0.460663	0.930499	0.855179	0.747497	0.605925	1.33447	1.3621	0.812439	0.578954
TCONS_00113034	scaffold_2215	2158	2805	-	u	648	1	2.76e-06	0.081857	2.86e-06	0	0	0	0	2.67e-06	0	0	0.100321	0	9.02e-07	0.952905	2.52546	1.03064	1.12822	1.09609	4.37178	0.674012	0.542901	1.57289	1.96403	0.435453	0	0.612695
TCONS_00115050	scaffold_613	6327	7062	-	u	736	1	0	0	0.0195912	0	0	0	0	0	0	0	0	0	0	0.695676	1.20316	2.21978	6.15043	0.206311	0	0.85607	4.21948	0	0	0	0	0.644623
TCONS_00094584	LG20	8849577	8850443	-	u	867	1	1.57115	0.504756	1.29641	5.84714	1.6613	1.92902	0.254018	0.77835	0.19475	0.807356	0.132713	0.325099	0.0997703	0.825793	0.247068	0.552917	1.0985	1.09053	0.763642	0.877614	1.75957	0.424227	2.13654	0.841463	1.2256	0.673051
TCONS_00110420	scaffold_1259	30162	31099	+	u	938	1	1.02877	3.70719	2.06406	2.01663	0.750149	1.05139	2.26985	1.58827	1.75575	1.20841	2.19679	1.99511	0.984506	0.436233	2.5136	1.36884	1.91545	0.768086	1.98154	6.23314	2.81767	0.78754	1.41743	3.27047	1.8133	0.675836
TCONS_00008510	LG02	1057161	1057965	+	u	805	1	0.767863	0.41729	0.754998	0.361553	6.67e-06	0.12603	0.508039	0.380314	0.406235	0.295086	0.460966	0.145697	4.06685	0.665985	0.0123166	0.314976	0.0379642	0.000109573	6.19e-06	0	0.000228562	0.0933488	0	0.134238	0	0.684327
TCONS_00029678	LG05	2100345	2101829	-	u	1485	1	0.236927	0.247228	0.317038	0.620199	0.550789	0.714569	2.38746	0.599263	0.73861	0.427303	0.923854	0.8527	0.190646	0.385424	0.796434	0.179561	0.396185	1.20439	1.08575	1.93139	1.02049	0.890763	1.66881	0.913934	0.759058	0.724766
TCONS_00073816	LG15	472136	473376	+	u	1241	1	0.354682	1.12911	0.654425	0.570045	1.66259	1.07786	1.885	0.744268	1.70752	2.75884	1.92471	1.7812	1.00764	0	0.112104	0.0458269	0.0821361	0.159815	0.100865	0.752171	0.202242	0.541948	0.349707	4.65e-05	0.238613	0.746035
TCONS_00114835	scaffold_566	12954	14002	-	u	1049	1	0.416546	0.615176	0.506132	2.46753	0.950918	0.72012	0.183047	0.093036	0.323163	0.435768	0.34822	0.610913	0.146906	1.50998	0.726653	1.7975	2.7308	1.3926	2.88393	0.579272	1.59843	1.35182	0.797689	1.29606	1.39611	0.82307
TCONS_00062735	LG12	11780984	11782593	+	u	1610	1	0.740405	0.705011	0.717475	2.80278	1.77764	1.14996	0.290841	0.152137	0.363283	0.714776	0.429125	0.860597	0.473699	0.182241	0.685558	0.33653	0.661308	1.09675	0.885084	0.234664	0.432692	0.340335	0.671663	2.00772	1.3054	0.843383
TCONS_00089852	LG19	9221817	9222601	+	u	785	1	1.38178	2.23057	0.850628	1.10685	2.01316	2.13837	8.40427	9.26357	4.28862	4.20135	4.09042	2.81875	1.89209	0	0	1.28782	0	1.40726	0.246685	5.20111	0.679718	0.702249	0	0.270024	1.42349	0.854877
TCONS_00021817	LG04	8882628	8885034	+	u	2407	1	0.788881	1.04998	0.677575	2.20146	1.18214	1.16643	1.38086	0.315667	0.567383	0.723484	0.556771	1.13856	0.533326	0.336517	0.299561	0.101116	0.540917	0.693395	0.840807	1.51105	0.778527	0.954884	1.17143	0.484129	0.632402	0.862195
TCONS_00002338	LG01	14447602	14449317	+	u	1716	1	0.0831203	0.0936645	0.0558152	5.03e-06	0.0166118	0.0362503	0.0114218	0.0615492	0.086323	0.233873	0.080577	5.12e-06	0	1.13742	1.87675	0.728377	0.828	1.1137	1.69936	1.1356	0.616005	1.43742	2.25155	3.55197	1.93641	0.882058
TCONS_00111747	scaffold_1675	9453	9841	-	u	389	1	1.05049	1.14045	0.324239	2.19235	0.541511	0.219238	0.331446	0.324014	0.450065	0	0.1953	1.42822	0.377172	0	0	0.841317	0	0.613196	0	0	0.204683	0	0	0	0	0.899403
TCONS_00096242	LG21	5431710	5432201	+	u	492	1	23.2627	8.41003	14.2578	15.012	3.44133	8.68509	5.33723	7.50769	3.81821	5.64319	2.11038	10.0605	4.58574	1.94788	7.63021	4.50283	1.21248	0.169313	3.11759	0.916148	0	1.68252	0.567731	0.102374	1.76	0.951421
TCONS_00017979	LG03	3447136	3447492	-	u	357	1	1.1693	3.20508	3.04827	3.22926	2.7217	4.20806	0	0.216965	0.58748	0.134206	0.739669	4.81467	0.338733	10.9774	10.0208	19.9961	19.5684	4.33412	27.0836	0.973024	3.29238	2.75473	3.44404	16.8225	9.31817	0.991798
TCONS_00058870	LG11	5899476	5899971	-	u	496	1	0.490681	0.494383	0.922442	0.425898	2.65327	0.495149	0.653572	0.795441	0.813041	0.633548	1.84469	0.465304	0.722083	1.3106	0.651051	1.16552	0.434569	0.419872	3.02718	0.812412	0.842736	2.27536	0.616128	1.64048	1.67643	1.05315
TCONS_00022591	LG04	13728684	13729526	+	u	843	1	0.123603	0.243825	0.180923	0.482569	0.112159	0.0859289	0.0961606	0.121104	0.0242984	0.616851	0.233405	0.167301	0.0615269	4.99426	5.53043	4.60483	1.53224	1.43703	7.50947	1.62776	0.789353	2.80605	2.54748	7.14508	7.85215	1.05828
TCONS_00089200	LG19	2488600	2489992	+	u	1393	1	0.0768357	0.0951959	0.0835004	0.224604	0.190544	0.146323	0.0309225	0.190337	0.104001	0.0579319	0.036274	0.419	0.0458426	1.86549	1.07308	0.608501	1.67545	1.08408	3.17018	1.58953	4.16804	1.40039	5.37001	4.3573	4.09767	1.0684
TCONS_00021858	LG04	9263439	9264325	+	u	887	1	1.07587	2.65913	1.83444	1.49706	1.29378	2.13751	1.52986	1.62493	1.26577	0.816382	1.99746	0.907531	0.663361	0.675225	0.82955	1.2148	0.551872	1.83186	0.675672	2.65538	2.67381	4.66205	3.5019	0.280666	0.736804	1.11956
TCONS_00003028	LG01	21955918	21957326	+	u	1409	1	0.347917	0.261107	0.299844	0.183328	0.252572	0.162812	0.928746	0.775886	0.814045	0.214029	0.607104	0.462616	2.53746	0.40604	0.323722	0.17617	0.1918	0.365587	0.0957979	0.63437	0.428386	0.387288	1.62169	0.0791496	0.417874	1.14325
TCONS_00114943	scaffold_583	22047	22520	+	u	474	1	1.05214	1.44484	0.292229	0.546049	0.392587	0.376406	0.228889	1.13909	0.111237	0.26255	1.61928	1.89121	0.998239	10.0155	14.2189	8.21012	8.1359	4.75815	12.7213	15.069	24.1074	18.1562	18.0059	20.9814	8.71564	1.14697
TCONS_00105607	LG23	7202642	7205503	-	u	2862	1	1.09385	1.21077	0.839541	0.8798	0.950486	1.16626	1.19262	0.75619	0.969964	1.41812	1.36941	1.4367	0.585171	0.45417	0.561542	0.172244	0.512508	0.519005	1.67757	2.19329	0.493229	0.875017	2.93963	1.12704	2.03018	1.1773
TCONS_00017371	LG03	288923	289715	-	u	793	1	0.0375774	0	0	0.0718974	0.000195852	0	0.164562	0.434759	0.0596555	0	0	0.579098	4.76517	5.18e-05	0	0	0.123779	4.78244	0.32805	4.38943	0.891109	0.711475	1.75987	1.18822	0	1.18975
TCONS_00099648	LG22	5851021	5851452	+	u	432	1	2.46224	2.01522	1.52397	4.47273	1.4244	4.03314	1.94595	0.818851	1.27114	0.597423	1.12985	1.87221	0.469128	0	0	0.24021	0	0	2.6649	0	0.79338	0.738963	0.546587	0.735639	0.553857	1.21751
TCONS_00008860	LG02	2876748	2877502	+	u	755	1	3.16313	0.782945	1.0036	1.24184	0.304495	3.77893	1.24724	1.86311	0.4548	0.280123	0	0.79248	1.88102	0.711806	0.783748	0.967265	0.507147	0.966268	0.855123	0.783365	0.981211	0.384972	0.264279	0	1.34592	1.24897
TCONS_00096172	LG21	4629880	4632539	+	u	2660	1	0.299264	0.583701	0.308436	0.796279	0.571972	0.735728	1.04193	0.376554	0.682311	0.631139	0.430297	0.460382	0.244201	0.764627	1.47741	0.836331	0.953513	0.721321	2.10701	2.0589	2.45903	1.1334	1.55078	1.44215	1.84464	1.28121
TCONS_00105566	LG23	6788271	6789990	-	u	1720	1	0.244747	0.460067	0.170498	0	0.372882	0.23516	0.208197	0.308936	0.222991	0.406714	0.310207	0.899547	0.145198	0.392654	0.20994	0.0990336	0.191506	1.17813	0.1927	2.74944	1.7558	0.657646	1.71647	1.00481	0.171905	1.29146
TCONS_00115051	scaffold_613	7632	8839	-	u	1208	1	0	0	0.00963871	0	0	0	0	0	0	0	0	0	0	1.12558	2.78012	6.39954	9.17093	0.697095	0.207335	2.18205	13.7759	0.139887	0	0.206141	0.0877957	1.29437
TCONS_00109334	scaffold_1021	775	1887	-	u	1113	1	3.5429	12.1373	4.87006	5.60127	4.16982	4.94367	7.24182	3.85868	4.61925	5.46988	8.99077	10.11	8.02046	2.65611	4.03038	5.40533	4.68332	1.77448	4.51432	3.80754	1.05138	2.41954	6.34146	4.25661	10.9266	1.32158
TCONS_00058415	LG11	522796	524027	-	u	1232	1	1.97984	2.39215	2.42705	6.58792	6.37378	4.8137	2.71629	0.55626	1.36976	3.13865	1.9132	2.8058	1.24478	0.705779	1.32976	0.332006	2.11483	1.35127	1.70011	1.40892	1.2428	0.557617	2.00428	1.22593	2.03321	1.36486
TCONS_00032405	LG06	3049977	3050531	+	u	555	1	0.137492	0.0496493	0.545449	0.419093	0.0735168	0	0	0.105985	0.0560187	0.17956	0.339936	0.191973	0	5.86347	13.6463	17.2888	24.0991	13.1443	13.92	1.08206	1.75504	1.82975	3.42454	7.59977	8.08745	1.37086
TCONS_00012901	LG02	13436081	13436474	-	u	394	1	0.646436	3.91412	1.1122	1.78093	0.406314	2.0438	0.313507	0.252407	0.191048	0.557779	0.331251	0.478921	1.08695	0	1.92198	1.1244	0.526399	0.684223	0.0126109	0.877442	0.754699	0	0	0.513369	0	1.37471
TCONS_00046199	LG08	8740065	8740763	-	u	699	1	8.83764	5.96426	9.48088	6.86723	3.04344	3.17256	6.57969	5.95283	3.33762	3.97018	3.0547	2.9896	3.42339	2.80626	2.77862	0.695561	1.4633	3.14229	1.5353	2.61898	1.47404	0.723606	2.37689	0	0.209929	1.37621
TCONS_00002676	LG01	19860137	19860771	+	u	635	1	0.336232	0.416292	0.492217	2.17853	1.62729	0.299637	0.342754	0.0506237	0.311901	0	0.707204	0.287263	0.232273	0.469608	1.60782	0.211381	1.77588	0.511003	0.658238	1.55e-05	0.974128	1.75885	0	6.54307	2.55594	1.43157
TCONS_00112302	scaffold_1919	5	4633	-	u	4629	1	29.554	6.24637	8.83615	9.57538	4.90817	21.9747	9.14719	7.31673	5.25374	6.52388	5.40704	9.45885	5.60704	0.813081	1.91458	2.10029	2.26865	1.50477	0.760222	0.955056	1.89996	1.56488	0.655347	0.686771	0.716397	1.4381
TCONS_00026476	LG05	710585	711172	+	u	588	1	0	1.08063	0.084164	0.99728	1.17199	1.6949	0	0.595621	0.760543	2.127	0.975052	0	0.77689	4.31339	0	0	0	0.0659987	3.51121	0	3.79101	11.0032	0.340333	7.69491	0.918918	1.447
TCONS_00099564	LG22	5269103	5269873	+	u	771	1	2.72487	3.76732	1.31464	1.80117	2.35275	2.26392	4.6285	6.26444	3.76714	2.43701	3.23767	3.63025	3.61027	0	1.94137	0.437877	1.49735	2.75606	0	1.52864	2.58904	1.74189	7.44e-05	0.626006	1.24059	1.50642
TCONS_00109266	scaffold_1005	13705	14354	-	u	650	1	0.121449	0.44798	0.0219511	0.0250307	0.155466	0	0.0745999	0	0	0.0725646	0.0914744	0.396544	0.112547	0.958449	1.74074	1.04505	1.1327	1.14065	3.64523	2.10942	3.66178	3.39064	0.95953	2.40389	2.01009	1.51052
TCONS_00087007	LG18	651788	654289	-	u	2502	1	0.155823	0.232438	0.133467	0.183342	0.130473	0.169653	0.751907	0.628805	0.470689	0.376864	0.414613	0.540423	0.149096	0.633804	1.72418	1.26949	2.3254	1.29632	0.610554	1.86553	2.5243	0.919896	1.45765	1.3502	0.749122	1.52427
TCONS_00089862	LG19	9276047	9276491	+	u	445	1	1.92615	0.33639	0.360977	0.30982	1.48959	0.11906	0.163597	0.831562	0.30271	0.17198	0.352437	0.0276731	0.0978473	2.06569	5.28605	3.10385	3.38892	1.86698	0	2.65489	0.743213	3.26482	5.77422	2.04887	0.441265	1.56288
TCONS_00005362	LG01	9574795	9575563	-	u	769	1	1.31147	0.890584	0.943564	2.4849	0.370643	1.22952	0.690807	1.0532	0.618814	0.777775	0.330835	1.71025	0.266475	0.169549	0.722779	0.344838	0.258688	0.630047	1.33061	2.85778	0.159229	1.37245	0.47394	2.06291	0.574323	1.5693
TCONS_00006863	LG01	20520193	20521307	-	u	1115	1	4.50179	4.38615	5.47698	24.3616	15.8626	15.4598	3.23602	2.46124	2.66763	9.88631	3.7521	17.3784	19.216	5.00196	3.38951	2.69743	3.81405	1.6246	13.6608	0.811506	4.28294	5.32795	12.0436	13.1646	15.6053	1.58217
TCONS_00102611	LG22	10355338	10359307	-	u	3970	1	1.42706	1.70899	1.57198	1.83643	1.33958	1.91645	2.12176	1.12457	1.00073	1.32929	0.914437	1.67181	0.80222	0.68056	0.996799	0.605143	0.915815	1.7629	1.13123	1.94255	0.982817	0.364219	1.77424	1.94343	1.64212	1.6145
TCONS_00022089	LG04	11604879	11609336	+	u	4458	1	0.505745	0.712304	0.840326	1.65401	1.13074	1.68453	0.393295	0.257248	0.663962	1.08677	0.733454	1.4103	0.502433	1.47707	1.38317	1.71382	1.51118	1.51112	2.6474	1.02878	1.47584	1.55585	4.12517	2.86867	2.62176	1.62899
TCONS_00074019	LG15	929097	930927	+	u	1831	1	0.925393	1.92925	1.41408	2.62552	2.68812	2.69197	0.38508	1.4133	1.1988	2.07156	1.4753	2.72537	1.20979	0	0.393452	0.224345	0.259293	0.920975	0.14171	0.590482	0.351836	0.680412	0.10789	0.0534887	0.342994	1.6373
TCONS_00094792	LG20	9832306	9834880	-	u	2575	1	1.00262	1.40252	0.949396	1.26821	1.29546	1.35139	0.706412	0.312182	0.728629	0.559523	1.15834	1.574	0.398007	4.31863	3.45923	2.91763	2.39666	1.94361	5.73796	0.462998	1.83793	1.60402	5.00176	5.34591	5.33833	1.65643
TCONS_00045653	LG08	2964009	2964790	-	u	782	1	1.67504	1.20584	2.86872	1.46556	4.16942	2.18682	11.3774	14.2109	6.19482	2.53246	3.90209	0.668528	6.54874	0	0.251524	0.660617	0.380608	2.43328	0.767741	2.28511	0.323681	0.59046	0	0.262553	0	1.6782
TCONS_00077366	LG15	10804111	10805326	-	u	1216	1	0.524694	0.632718	0.517261	0.612361	0.0538336	0.319492	1.71141	1.78659	1.65824	0.650102	1.34202	0.372377	0.400455	0	1.29698	0.422636	0.713092	2.49587	0.446604	2.01675	0.502908	1.13186	0.494314	0.462335	0.112284	1.68594
TCONS_00086713	LG18	10186320	10187155	+	u	836	1	0.810928	0.536165	0.892136	1.04677	0.289512	0.987966	0.894305	0.406269	0.750802	0.194085	0.80376	0.217559	0.447892	0.33951	0.301071	0.934763	0.627392	0.552393	0.597649	0.542211	0.868185	0.000871204	4.31016	4.17753	0.539803	1.70054
TCONS_00047792	LG09	697651	700627	+	u	2977	1	1.82381	0.821727	0.833918	2.97099	2.45334	3.50772	0.853748	0.74784	0.849589	1.44542	0.679806	2.71811	1.65392	0.231698	0.524177	0.0616191	0.297	0.655615	0.479809	1.07847	0.385828	0.472641	1.59105	0.427516	0.857673	1.77895
TCONS_00088523	LG18	10036143	10044239	-	u	8097	1	0.690956	1.22898	0.904767	2.08163	1.52201	0.842254	0.704566	0.210184	0.503576	0.0573953	0.221843	0.805267	0.10119	0.535687	0.263608	0.225357	0.620211	2.81302	0.80901	1.02761	1.6902	0.68031	1.18229	0.189355	0.000148436	1.87048
TCONS_00089678	LG19	8307652	8309959	+	u	2308	1	1.87691	3.70948	2.34012	6.05057	5.39565	3.64066	3.81821	1.87344	2.11745	2.55131	3.05268	4.1883	4.1094	1.40617	2.13379	1.29398	2.09636	1.69291	2.28236	1.48221	2.24992	1.62242	1.85361	2.00225	2.01698	1.87559
TCONS_00037665	LG07	2507429	2508500	+	u	1072	1	0.0555631	0	0	0	0	0.0503883	0.330043	0.705887	0.148634	0.164629	1.05e-06	0.119601	0.171163	0.225075	3.02891	5.36629	1.14144	0.404564	3.15357	1.56605	0.466676	1.47668	2.70517	0.659107	3.96713	1.90095
TCONS_00079504	LG16	3338120	3340370	-	u	2251	1	0.1786	0.21846	0.19271	0.49324	0.904782	0.606844	0.445422	0.645824	0.817506	0.983936	0.431476	0.808852	0.23507	0.0874154	0.170557	0.0559246	0.106083	1.0416	0.37099	2.11467	2.27519	2.17922	1.11541	0.97551	0.304991	1.93707
TCONS_00109353	scaffold_1021	46700	48708	-	u	2009	1	3.61893	5.26102	4.30164	3.02218	2.91994	6.29705	7.64622	4.82212	8.6834	7.40875	8.96362	7.20847	8.79123	0.610563	1.64285	1.10043	1.26954	0.262444	0.771615	4.74137	1.93783	3.01327	2.84272	2.0695	1.82809	1.93823
TCONS_00034214	LG06	14277131	14278988	+	u	1858	1	4.43362	3.67852	4.56517	4.41354	3.53133	3.76857	6.88042	4.94404	4.09327	4.27329	4.54442	3.41978	2.93014	0.601736	2.54519	0.926024	2.22782	2.19045	0.759968	3.31913	3.07449	4.60154	3.59146	1.98861	1.22382	1.94681
TCONS_00072013	LG14	2088453	2089392	-	u	940	1	1.62473	2.48908	1.45086	6.60493	5.2525	10.2839	3.10028	2.65777	2.58384	6.25676	3.5729	9.99051	7.20864	0.696395	1.51674	0	1.20528	1.31792	1.53612	1.65833	1.97059	1.54148	3.23665	2.87162	2.27469	1.94881
TCONS_00087148	LG18	2234336	2236324	-	u	1989	1	0.507694	1.0032	0.613504	1.51201	0.695629	1.5375	1.14488	0.632438	0.547815	0.945442	1.04971	1.54926	2.92274	1.00372	1.18435	0.286592	1.16525	0.955132	1.64169	3.25078	1.08076	1.73883	2.95295	2.28038	3.29696	1.94976
TCONS_00077368	LG15	10805815	10808913	-	u	3099	1	0.125926	0.171634	0.148184	0.606251	0.828965	0.364463	0.770054	0.642871	0.925358	1.22893	0.703648	0.282629	1.31592	0.000371446	0.56121	0.727081	0.557504	3.11422	0.769059	0.342112	0.811722	1.0304	1.62913	1.94485	1.00107	1.96549
TCONS_00048789	LG09	6024251	6025859	+	u	1609	1	0.73942	0.435734	0.637425	0.419897	1.25899	1.18582	0.24347	0.362648	0.900769	1.3971	0.521333	1.65577	0.481876	0.0848087	0.000377996	0.145853	0.492737	1.33979	0.292873	5.39e-05	0.495935	0.566165	0.325736	0.81835	0.719541	2.0125
TCONS_00031339	LG05	12387569	12388332	-	u	764	1	3.05504	2.01522	2.27702	1.35318	0.597671	0.768785	1.32973	0.967767	0.847988	0.431783	0.82376	0.8128	0.583517	2.16394	1.1023	4.28842	4.01385	1.57598	0.175322	1.38889	5.13864	0.000645781	0.413156	0.587311	0	2.01444
TCONS_00029250	LG05	570944	571379	-	u	436	1	0.588366	0.302497	0.107987	2.09059	0	1.32576	0.705141	0.743075	0.0335952	0.16243	0.433106	1.28483	0.291969	6.17318	6.23975	11.2891	8.83277	0.239349	6.05034	2.5248	2.87896	0.531661	5.37201	0.974564	2.85837	2.01579
TCONS_00091914	LG19	10674218	10675484	-	u	1267	1	0.282333	0.389145	0.58908	0.97342	1.14177	0.235922	0.236952	0.124291	0.211969	0.146984	0.268466	0.33956	0.144554	1.13519	1.05346	0.555881	1.34178	0.980483	1.3187	4.0075	1.81248	1.61106	2.76666	2.86202	1.29825	2.04018
TCONS_00051057	LG09	4686066	4687312	-	u	1247	1	1.08835	0.710968	1.30034	1.71092	0.991881	0.849936	1.13436	0.818766	0.48889	0.858943	0.553111	0.796832	3.28948	1.79487	1.70383	2.86329	1.5777	3.10341	6.03543	3.03606	1.326	1.94808	1.94381	3.17603	3.80864	2.05955
TCONS_00023876	LG04	2366503	2366855	-	u	353	1	0.585112	0.539115	0.773607	0	0.176292	3.20533	0	0.974849	3.12459	14.0096	2.40382	2.76606	0.184877	4.79198	3.18925	0	3.10623	4.71406	5.31627	5.24516	4.58312	7.45982	33.3463	19.9784	28.44	2.14908
TCONS_00065388	LG12	12015135	12015954	-	u	820	1	1.04136	1.6889	1.26901	3.52712	7.67892	5.05161	2.6946	0.585646	1.72085	3.1627	1.99364	4.25991	6.66972	0.340008	0.475725	0.753122	0.754662	0.594768	0.65461	1.69996	0.500134	0.773358	2.13571	2.34578	1.10848	2.17489
TCONS_00107041	LG24	3966971	3969646	-	u	2676	1	0.067685	0.13558	0.0519971	0.202278	0.142586	0.142465	1.15833	0.465069	0.263993	0.120005	0.101004	0.105174	0.213242	0.276903	0.929157	0.415344	0.337727	0.647929	0.0796088	1.82729	0.368487	0.0482788	0	0.221305	0.125157	2.24664
TCONS_00114846	scaffold_566	26107	29700	-	u	3594	1	0.0244466	0.0417469	0.0390727	0.0087066	0	0.0656613	0.142495	0.0989916	0.361992	0.156297	0.164663	0.0457142	0.0456933	0.339119	2.24711	0.843121	1.23781	1.28443	0.722654	2.38344	2.03873	0.58705	0.616562	1.01873	1.27875	2.25243
TCONS_00115825	scaffold_743	36385	36910	-	u	526	1	0.23136	0.0445472	0	0	1.58332	0.0573321	0	0.0753802	0.146985	0	0.22577	0.129238	0.0570583	2.4259	8.15037	5.25996	6.757	0.904042	3.85319	1.29277	0.0503914	2.33071	6.23666	4.91338	1.29646	2.26696
TCONS_00009940	LG02	13587588	13590900	+	u	3313	1	0.45633	0.503072	0.393408	0.588685	0.707991	0.581992	0.393015	0.164209	0.77881	0.634238	0.928597	0.618773	0.417703	0.399196	1.05201	0.00191974	0.417124	2.39535	0.406146	1.78359	1.29112	0.588498	0.987429	0.591957	0.172317	2.2817
TCONS_00066594	LG13	5096156	5100154	+	u	3999	1	0.142851	0.165432	0.0727827	0.461413	0.145453	0.0359663	1.05956	0.572366	0.399098	0.271745	0.0774906	0.0828286	0.191469	0.109833	1.51549	0.1579	0.302071	2.27601	0	5.71736	2.22135	2.14317	1.73969	0.26234	0.328163	2.30639
TCONS_00056346	LG10	12516655	12517623	-	u	969	1	0.475575	0.790876	0.480462	1.18219	1.14313	0.519234	1.83463	0.730627	1.04415	0.392859	0.596349	1.30732	0.850024	0.550846	1.34126	0.699658	0.664545	1.62949	1.49987	3.93876	1.24161	2.19439	1.81392	0.737124	2.09298	2.37657
TCONS_00020521	LG04	1404998	1405617	+	u	620	1	2.30568	3.00244	4.39732	7.03304	2.81746	7.50751	1.49692	1.53366	1.64799	2.54459	0.129022	2.78654	1.28732	2.91113	2.43972	4.247	3.24887	4.43671	0.461013	0	3.97801	2.59651	2.0939	0.645204	4.542	2.43197
TCONS_00103916	LG23	6641611	6643840	+	u	2230	1	0.0826631	0.0819044	0.203464	0	0.0857481	0.19277	0.0786317	0.163714	0.125088	0.147255	0.0835041	0.547176	0.0493008	1.45776	1.87847	2.13582	2.93008	2.13387	1.47415	3.10464	3.86445	2.97469	3.98871	5.76942	4.30621	2.46068
TCONS_00100436	LG22	9318774	9319852	+	u	1079	1	2.12545	2.25386	2.64174	6.50491	3.16519	4.05075	3.07885	1.28234	1.64511	1.24287	1.01784	1.35559	2.99774	1.35061	0.612306	0.570386	2.40538	2.44761	0.36997	1.57321	1.83837	0.914301	0.700668	0.591303	0.325079	2.55019
TCONS_00029679	LG05	2102043	2102653	-	u	611	1	1.05326	1.48838	1.35374	1.91152	1.13474	1.85613	3.23861	1.95303	2.79949	1.28038	3.4829	2.13677	0.969113	1.39736	0.965752	0	1.1479	0.205894	0.580999	2.10136	1.41498	0	0.91384	0.245202	1.284	2.56652
TCONS_00113222	scaffold_2306	4	1039	+	u	1036	1	1.61014	1.2347	1.09042	1.42928	1.08168	1.85252	4.24068	2.24259	3.13265	2.44207	2.16882	2.32312	5.30163	0.888079	2.77135	1.68239	3.1026	0.400708	1.25023	2.44717	1.74768	1.74367	4.31281	1.89318	1.6133	2.58593
TCONS_00099826	LG22	6784753	6786617	+	u	1865	1	0.188162	0.229441	0.211869	0.821104	0.131461	0.501989	4.94e-06	0.135865	0.140418	0.320215	0.283901	0.471031	2.88227	1.97192	2.04654	1.66931	1.38777	1.38959	3.91124	0.200394	2.21515	1.75878	5.36558	4.95992	4.51697	2.63033
TCONS_00067475	LG13	85503	86256	-	u	754	1	107.764	82.9388	86.2052	165.174	195.856	185.017	63.8437	45.1732	87.177	133.524	80.6662	166.192	221.435	3.34684	4.28839	4.76614	4.67502	4.0768	11.9153	0.89991	2.86236	4.61331	4.4056	5.10461	9.09006	2.75126
TCONS_00009157	LG02	7004384	7005175	+	u	792	1	0.819294	1.31085	0.942745	1.38275	0.442922	1.13211	0.954508	0.959621	0.717814	0.891452	0.988899	0.749827	0.828414	1.1104	2.43075	1.20802	0.721809	1.90976	2.45831	7.85967	2.52399	3.44958	4.418	5.93479	3.41066	2.79123
TCONS_00031114	LG05	9633290	9634194	-	u	905	1	0.0510903	0.357137	0.540967	0.540746	0.61001	0.103361	2.12214	1.35478	1.55039	0.544913	0.704036	0.526666	0.452748	0.348609	0.33786	0.113601	1.19373	0.296275	0.392722	1.08957	1.68117	1.2e-05	0.0980221	3.5921	1.20008	2.79268
TCONS_00030780	LG05	6056031	6056419	-	u	389	1	0.65436	0.392552	0.319211	0.0883956	0	0.117598	0	0	0	0	0.0333963	0.303749	0.196085	5.73397	3.18073	3.28288	5.03475	3.18233	1.86509	2.11398	6.19341	6.09904	2.36334	0.642285	2.0429	2.81238
TCONS_00102254	LG22	9290341	9291606	-	u	1266	1	12.7359	9.37729	10.5189	7.91604	8.35173	7.18686	7.93948	11.8688	7.05887	6.25805	7.83204	6.82885	10.3184	0.43718	3.85275	1.35545	2.47902	3.00425	0.553493	2.96673	3.07802	3.72752	0.513856	1.09328	0.643442	2.91085
TCONS_00043206	LG08	3655731	3658240	+	u	2510	1	0.436935	0.745151	0.441702	1.24645	3.50658	2.46283	1.23973	0.804279	1.3224	2.98754	1.24361	2.80101	0.601024	0.246858	0.226995	0.219532	0.282157	1.36377	1.25009	2.00676	1.94634	1.45324	2.26868	0.889612	0.816209	3.12665
TCONS_00111552	scaffold_1601	25086	26359	+	u	1274	1	0	0.0329232	0.0381857	1.9e-07	0	0	0.016747	0	0	0	0	0	0	0.395205	0.566682	0.815352	1.29802	5.19647	2.30955	2.01565	0.647514	0.193923	0.136834	0.365486	0.339865	3.13055
TCONS_00033535	LG06	12593034	12593756	+	u	723	1	0.0423058	0.119237	0.193123	0.379346	0	0.0998128	0.849526	0.561232	0.796576	2.06703	0.353461	0.467186	0.429568	0.264915	0.295113	0.117581	0.488783	1.20772	0.225871	6.53689	1.53832	0.252417	0.871138	0.505167	1.62725	3.15397
TCONS_00035038	LG06	4456710	4457250	-	u	541	1	1.92075	3.80769	1.69326	4.70826	3.43955	2.56255	4.7414	0.83405	1.02729	3.42789	2.74059	4.62113	1.54583	4.00379	2.97735	2.15892	1.59352	1.19073	5.31369	5.18958	1.81869	3.80338	10.0989	6.96065	3.69567	3.21321
TCONS_00116624	scaffold_922	23491	25525	-	u	2035	1	1.91225	2.7467	2.17283	4.63213	3.63191	2.4148	6.67778	3.36987	4.52593	2.16566	3.37103	2.32813	2.41321	1.20478	3.13767	0.566098	1.01813	1.80416	1.47932	10.7814	2.94934	3.27117	2.83575	3.3608	2.77861	3.33512
TCONS_00014250	LG02	17265479	17266566	-	u	1088	1	0.692657	0.563529	0.666514	0.729519	0.823302	0.279932	1.73483	1.40992	1.09159	0.495868	1.06051	0.439585	4.09451	0.582845	1.10956	0.122537	0.21102	0.494576	0.00223433	2.64059	1.82734	0.654795	2.56191	1.86388	0.572703	3.38827
TCONS_00111438	scaffold_1562	9861	10394	+	u	534	1	0.174753	0.120037	0	0.569551	0.0849242	0.155486	0.455525	0.119107	0.433281	2.00699	0.262149	2.6103	0.181675	1.24911	2.09443	2.1159	1.10982	2.31608	5.04859	0.449048	7.96636	6.7875	9.3985	7.91251	8.14214	3.45281
TCONS_00020321	LG04	661653	663547	+	u	1895	1	9.82908	19.2295	11.2276	28.5902	20.5977	20.3031	23.0749	11.9868	13.3082	12.4191	12.1666	13.9149	26.0014	1.43389	1.519	1.40105	1.21688	3.12237	1.17257	3.77828	2.12151	1.83901	1.95557	1.62035	3.45536	3.49904
TCONS_00075993	LG15	1133707	1134367	-	u	661	1	0.270857	0.692954	0.270913	1.70952	1.60897	1.39605	0.316105	0.636438	1.02084	3.60979	1.06263	3.00938	0.454558	0.769552	0.533353	0.4607	0.152726	0.554457	0.82674	2.0743	2.09175	3.24916	1.14035	1.80195	0.6776	3.50456
TCONS_00112192	scaffold_1876	28	583	+	u	556	1	10.3745	16.1103	10.9435	8.99499	9.50621	8.54809	11.1492	6.68951	10.0365	8.86476	14.2008	9.78512	7.56223	1.66574	5.75113	3.83798	3.16437	3.15221	3.20084	2.03156	2.84211	2.1848	2.97864	0.533637	2.90716	3.56542
TCONS_00065241	LG12	11235319	11236142	-	u	824	1	0.971631	1.51611	0.958052	1.6288	1.10195	1.67574	1.4392	0.756475	1.08705	1.41575	1.10606	1.4576	0.928463	1.66977	1.0906	2.14323	0.99501	2.53915	2.96296	4.05774	1.12227	0.677304	1.79955	2.27463	1.87093	3.57579
TCONS_00108202	LG25	3596046	3597181	+	u	1136	1	0.630338	0.551309	0.86582	4.10665	3.21466	1.44111	0.615048	0.38026	0.761395	2.65074	0.242281	1.78323	4.69817	1.37759	0.134479	0.194744	1.62986	1.22893	4.97013	1.06933	2.71275	1.85385	4.67788	3.15791	1.72961	3.72609
TCONS_00077221	LG15	9564748	9566184	-	u	1437	1	0.326135	0.48256	0.362796	1.13056	1.40506	1.23774	1.02616	1.02534	1.07803	1.42471	0.973374	1.30648	0.674822	0.795401	0.863794	0.724625	0.246124	4.16603	2.30387	2.5187	7.50894	5.87186	3.65901	4.67499	1.57148	3.76122
TCONS_00047197	LG08	13240611	13241897	-	u	1287	1	3.48106	2.65015	2.46558	3.89739	2.64778	2.62596	2.80377	2.52386	2.09593	2.79794	2.35061	3.16631	1.535	3.0153	5.42883	6.42601	7.35981	4.74832	6.05273	5.33561	2.48449	2.78829	4.91363	5.50259	8.42642	3.83315
TCONS_00008774	LG02	2318724	2320490	+	u	1767	1	1.85079	1.941	1.81653	2.31574	1.32087	3.40315	4.02155	3.01811	3.94032	3.53184	4.27713	5.28512	1.80478	1.04197	1.45127	0.479942	1.34449	0.615492	0	9.86844	3.27074	4.1096	2.43018	0.894545	2.07748	3.9204
TCONS_00020520	LG04	1396822	1397420	+	u	599	1	0.915409	1.34663	0.668507	3.35114	1.39075	4.30249	4.22534	0.380185	0.744537	1.93962	1.08876	0.509242	0.842749	0.763298	3.45095	0.878574	0.847096	1.10758	3.73587	9.82122	3.36301	1.09507	4.99092	7.79588	3.0341	3.98821
TCONS_00067004	LG13	9656913	9657505	+	u	593	1	1.35637	3.80113	1.86952	2.96236	11.0064	0.958076	0.390875	7.50265	1.79646	27.4396	3.69694	3.37694	3.72575	11.2935	33.8827	27.9884	21.0988	4.94437	41.8189	5.66763	0.889599	20.9759	66.1419	64.9969	65.2203	4.03052
TCONS_00116696	scaffold_931	50393	50713	-	u	321	1	0	0	0.13249	0	0	0	0	0	0	0	0	0	0	2.09808	7.08371	9.02796	4.21081	9.65167	10.8774	37.2345	14.8922	23.438	6.21468	6.91059	10.0299	4.07608
TCONS_00105068	LG23	3310698	3311230	-	u	533	1	0	0.315321	0	2.31053	4.76736	0.0673944	0	0.049645	0.0111555	0.457522	0.00284012	2.28423	5.94339	1.22597	0.124408	1.03222	0.81814	4.39113	4.27763	0	2.75539	0	0.276873	2.82329	4.1155	4.19014
TCONS_00020063	LG03	16704866	16708293	-	u	3428	1	3.26971	4.01999	3.94772	8.97609	8.13162	7.15649	1.1413	2.03342	2.20418	4.6547	3.16725	6.28592	2.20022	15.0042	12.1016	10.0727	15.6249	5.71545	28.0433	5.31711	7.97201	6.08984	22.049	24.2324	25.0228	4.20928
TCONS_00087169	LG18	2412967	2413882	-	u	916	1	2.1784	3.98667	2.55491	4.00865	2.0759	1.36795	2.01235	1.68336	1.82427	2.27942	1.96299	2.04888	5.17549	2.92395	3.09227	3.58849	3.62101	2.27054	5.81307	3.57962	4.44105	6.05991	4.5212	4.83252	4.56414	4.37512
TCONS_00053973	LG10	8711737	8713406	+	u	1670	1	0.428043	0.699061	0.691503	2.06994	1.94972	1.98533	0.988356	1.12652	1.07601	2.9973	0.755314	1.84709	0.853699	0.247617	0.163667	0.855191	0.56023	0.559525	0.215479	2.96614	0.824079	1.04799	1.47318	0.971163	0.460153	4.4309
TCONS_00025227	LG04	11904146	11904983	-	u	838	1	0.726002	1.09295	1.79344	5.82321	8.56127	1.01208	0.479326	1.81054	0.545709	1.43776	0.337387	0.497785	0.504837	0.721845	0.301135	0.562514	1.48088	5.29586	0.798397	0.722557	0.465979	1.58042	2.03483	2.71394	0.693864	4.54084
TCONS_00079668	LG16	4872536	4874310	-	u	1775	1	0.571238	1.08552	0.692462	1.2049	2.66149	2.28148	2.43546	0.958982	2.37105	3.14236	1.41325	3.00008	2.25155	1.68611	1.63329	0.731056	1.53135	3.80077	4.89589	6.16613	4.79612	3.29381	6.46075	6.50718	4.73505	4.81709
TCONS_00089851	LG19	9220688	9221688	+	u	1001	1	0.380249	1.01705	0.180901	2.86877	3.88303	0.337322	0.631759	0.342321	0.612558	0.371823	0.486241	0.885177	0.103244	0.456084	1.01555	1.23569	0.398564	1.22728	0.000410639	1.87148	2.688	4.21575	5.85801	0.000721569	3.82947	4.83819
TCONS_00053976	LG10	8728136	8728537	+	u	402	1	0.463879	1.74656	1.56864	4.6945	2.82722	0.233619	1.09818	0	0	0	0.372413	2.18806	0.631837	4.05471	2.81264	1.74258	4.90991	4.1603	5.45138	1.81429	0	1.11785	5.38792	1.70785	4.88744	4.93642
TCONS_00112239	scaffold_1905	1	640	+	u	640	1	0.99517	1.25475	0.807582	1.13284	1.88802	0.292774	0.125418	0.382888	1.18606	0.998779	0.658448	0.951826	0.563314	1.09157	1.44523	1.29531	0.469221	2.79589	2.57405	3.67525	7.26645	7.20021	6.6115	7.49402	5.57199	4.94795
TCONS_00106134	LG24	1834247	1835093	+	u	847	1	0.422461	0.427716	0.577731	1.66026	0.819856	1.14861	0.938728	0.51895	1.03824	0.393754	0.539084	0.754222	0.157558	2.12878	4.48638	2.778	6.69581	3.08487	5.52701	2.60788	3.6476	1.85244	3.87908	4.49223	3.84765	4.97085
TCONS_00003904	LG01	24751074	24751432	+	u	359	1	3.76621	4.40457	3.63396	3.70498	7.18012	2.4136	0	0.483849	0.211564	2.54794	1.16016	0.781951	1.69931	10.9688	12.4166	20.2417	21.5574	7.38199	11.3137	3.71384	2.49698	6.19132	14.1694	12.2235	10.1731	4.9834
TCONS_00073884	LG15	679627	680716	+	u	1090	1	2.97384	2.71644	2.23428	4.23462	3.05743	6.49454	6.40142	10.7425	11.4402	14.0579	8.64674	10.7491	17.1105	2.0833	2.05339	1.69094	0.993977	3.13893	6.13431	5.87832	5.69763	7.00571	16.7478	13.4217	7.70381	5.00284
TCONS_00077345	LG15	10510246	10510653	-	u	408	1	4.98742	8.92694	15.3939	97.9761	72.3239	105.364	0.222543	3.58304	10.1081	37.7316	14.3885	86.2936	96.3081	7.24106	7.02698	2.81038	4.88863	0.900478	5.6518	0.636556	5.81545	1.52017	5.22158	8.65692	8.22631	5.01822
TCONS_00024097	LG04	3140652	3142913	-	u	2262	1	1.26451	1.38785	1.44964	2.38745	3.344	1.52738	2.81195	2.15984	1.99051	2.22441	1.68364	1.98654	4.10266	1.87658	3.61442	3.33073	2.78404	4.87707	2.44054	6.25204	4.27752	4.09172	4.65255	3.71895	1.5044	5.0674
TCONS_00041148	LG07	7732778	7733517	-	u	740	1	0.028206	1.34484	0.239548	2.21323	1.41619	1.25007	1.01827	1.08381	0.566787	2.03327	1.15196	1.83117	6.01805	5.27469	14.5924	16.5231	25.5693	4.02606	25.1744	12.7577	12.2926	10.7882	17.6275	8.66073	28.7652	5.06923
TCONS_00103343	LG23	3081829	3083115	+	u	1287	1	1.14802	1.22329	1.19578	3.14821	3.80912	3.67241	1.62106	1.59819	2.41071	3.55855	2.0139	5.1376	4.55564	0.322891	0.368552	0	0.304053	1.32504	2.81931	2.30025	4.51973	3.11391	4.10489	1.85165	1.1161	5.0834
TCONS_00030781	LG05	6067715	6068316	-	u	602	1	0	0	0.0529808	0.0814846	0	0	0.0561721	0.213779	0.158576	0.666071	0.39139	0.0817924	0	5.38629	3.45997	2.74815	2.2204	0.992408	0.816263	3.29181	7.44275	5.21868	2.10709	6.58761	9.45671	5.10915
TCONS_00008912	LG02	3778088	3778500	+	u	413	1	4.78854	11.4481	4.91431	17.5777	7.84561	16.1885	0	2.21585	1.59349	3.45324	3.02355	7.25317	0.801282	21.1108	17.4832	12.1772	19.8102	2.57424	24.3616	0.524053	10.3695	10.6185	22.9266	42.5967	44.4495	5.29466
TCONS_00075339	LG15	9947516	9948444	+	u	929	1	2.71458	4.58759	2.9048	3.1146	0.696973	6.36027	1.52734	1.85002	1.69908	2.88992	5.45409	7.59111	1.47731	11.8588	11.9669	10.722	5.65927	5.54698	18.292	9.21486	20.0129	13.9237	16.9392	25.7923	22.108	5.35207
TCONS_00022330	LG04	12513108	12516661	+	u	3554	1	6.05669	6.0518	7.32351	12.7974	10.8635	11.3037	7.48974	9.55013	8.1059	12.0672	8.29107	12.0944	10.5187	2.37008	1.43608	0.940704	1.50872	3.90002	4.82106	5.14539	4.56403	5.50216	8.96095	6.4336	3.96007	5.80349
TCONS_00017614	LG03	1454974	1455789	-	u	816	1	1.87788	3.11989	2.90352	2.03772	6.5594	2.58359	3.91732	2.54379	3.16573	2.75342	2.89381	3.1485	7.18509	4.85538	7.68765	6.44488	7.04352	5.23091	3.63992	6.59759	4.55118	5.62877	4.55531	1.03383	2.43627	5.85445
TCONS_00054250	LG10	11748953	11753326	+	u	4374	1	59.449	67.956	81.1877	145.247	106.667	111.36	59.9994	87.0683	100.674	111.634	94.0214	116.765	99.5996	1.74406	2.43886	2.49468	1.5057	2.77223	3.83942	7.35907	10.8786	6.30445	6.7257	5.46937	6.86728	5.98197
TCONS_00074021	LG15	931046	932028	+	u	983	1	2.27975	2.89148	2.68388	4.4308	4.42901	5.81935	4.22587	3.78655	5.38177	5.45622	3.86882	7.77344	2.6554	21.1857	24.7643	28.8769	18.569	4.04331	33.5891	6.96827	4.9718	7.31357	30.2295	63.8096	46.2636	6.04779
TCONS_00009557	LG02	11837654	11840148	+	u	2495	1	6.04173	5.69967	6.0385	7.81006	12.7342	8.62518	7.16221	8.54423	8.45024	7.67412	6.46184	8.71857	15.7635	1.48403	1.6149	1.28794	2.70164	3.08473	1.36132	4.88648	3.11663	1.9734	1.66979	1.54363	3.09333	6.08715
TCONS_00081611	LG17	2232745	2233572	+	u	828	1	0	0.0312586	0.0316027	0	0.0418089	0	0	0.150207	0	0	0	0	0	9.02241	13.5752	15.3724	11.3828	8.42835	19.0676	4.13129	4.9661	6.10756	9.69948	14.2521	8.11631	6.1205
TCONS_00058217	LG11	12907694	12908419	+	u	726	1	0	0	0	0.332521	0.0545851	0	0.39824	0.520559	0.0935556	0	0.312961	0	0.0584632	0.793883	2.84436	1.08634	1.52825	0.628574	1.21229	12.0427	6.4229	7.13463	7.62439	0.502557	0.965553	6.31645
TCONS_00075949	LG15	995288	995741	-	u	454	1	0.182163	1.5025	1.48089	0.642794	0.228069	0.58665	1.6799	0	0.316815	2.92237	1.80907	2.08467	1.06011	9.16635	6.44838	2.8386	3.92369	10.5439	22.3094	2.86043	11.4718	2.2735	10.0885	9.6928	8.5329	6.31994
TCONS_00099603	LG22	5486317	5487139	+	u	823	1	1.12759	1.80769	1.27006	2.14754	1.94896	1.56824	2.17336	2.73824	2.09229	3.46206	2.79956	3.06799	1.70299	1.40798	2.35872	0.55144	1.67582	2.43348	0.90495	7.36081	4.21159	2.3151	3.6697	3.41586	2.85474	6.38177
TCONS_00007202	LG01	21987769	21989281	-	u	1513	1	61.1685	94.254	79.5622	118.789	96.6371	116.349	113.423	78.2203	116.413	93.2464	107.797	115.93	119.529	8.73864	7.74129	9.07577	11.6765	11.9452	7.57203	6.80698	10.1943	9.82431	5.48937	4.49373	9.01019	6.51107
TCONS_00019579	LG03	15423311	15426820	-	u	3510	1	5.90158	5.20312	5.41945	9.09973	7.45099	6.339	9.86748	11.5944	7.06205	9.09122	6.55365	6.72224	9.12306	1.01672	2.15654	2.03714	1.27683	5.15836	2.067	5.81661	3.21158	4.19256	3.223	3.64255	2.51665	6.64503
TCONS_00070985	LG14	9180198	9180732	+	u	535	1	0.0706095	0.438997	0.162013	1.05749	1.34645	1.61347	0	0.30085	0.0757506	7.18e-06	0.495046	0.746719	0	8.27784	16.4458	21.0578	12.8049	11.5711	28.1416	1.42121	9.38102	14.4273	30.8661	31.4495	16.0354	7.17452
TCONS_00033120	LG06	10257769	10258588	+	u	820	1	3.46093	2.95969	3.43537	4.66326	6.92147	5.28799	2.84886	4.05807	4.01588	3.25543	3.0436	5.17838	6.62017	3.87502	3.23963	1.5626	1.82906	5.97043	8.02722	3.70485	6.53152	2.81024	4.07326	4.87958	9.26323	7.27468
TCONS_00101275	LG22	2864233	2864497	-	u	265	1	6.50134	5.71689	5.94228	7.11963	4.91096	11.5769	46.9072	8.93371	10.3338	12.272	8.11359	9.20605	5.52482	0	5.50119	6.71492	0.94978	3.96101	0	16.7433	8.01173	3.59102	5.05619	0	0	7.28944
TCONS_00031375	LG05	12870322	12871059	-	u	738	1	2.63816	1.86788	2.15638	4.33949	3.6329	7.34277	0.292237	3.19015	2.9188	9.95957	3.66137	4.86781	7.31811	9.84061	15.2573	10.5478	15.0419	5.32025	25.1781	0.789764	2.97019	5.34549	14.8614	15.2561	27.0667	7.36265
TCONS_00095805	LG21	2038304	2039973	+	u	1670	1	0.315767	0.523563	0.52109	0.333475	0.907751	0.827492	8.05962	4.46568	6.24236	6.42651	2.78286	2.33115	2.65714	0	1.17972	0.143815	0.569653	2.85476	0.240973	9.15391	4.66413	3.89392	2.72981	0.60183	0.456994	7.43424
TCONS_00032776	LG06	7838270	7838605	+	u	336	1	4.57881	3.098	4.22786	3.13901	0.714125	4.26118	3.73022	7.23689	2.08436	10.3848	5.54425	9.94148	1.90305	15.265	24.3647	30.75	45.0651	9.54682	18.3192	2.42681	8.94459	12.176	14.4601	17.7694	8.39374	7.4356
TCONS_00084271	LG17	5395847	5396340	-	u	494	1	5.60575	14.1051	6.4195	20.8549	11.8106	24.3313	1.44243	9.74427	19.3726	34.0871	23.6564	42.996	9.06107	6.05556	4.69749	3.53067	7.02007	5.46334	5.86812	1.61615	7.26401	10.8383	9.80677	15.8779	14.4014	7.7632
TCONS_00045996	LG08	5532992	5533811	-	u	820	1	1.05378	2.78278	2.39303	1.38905	1.54922	2.26333	1.68409	2.69025	2.06351	1.93592	3.12342	3.48056	7.50907	3.50682	5.67966	3.86927	3.8707	2.23389	8.14185	6.73113	4.14929	8.64296	17.32	13.5391	14.2824	7.78183
TCONS_00115067	scaffold_614	60264	60632	+	u	369	1	0.317404	0.547557	0.356614	0.839901	0.544511	3.18215	0.724287	0.53135	0.408749	0.347669	0.331675	1.55742	0.225317	7.58162	19.9404	22.1181	18.9481	16.1508	29.1363	12.4639	13.6285	10.267	11.8764	27.8807	15.3294	7.80166
TCONS_00094555	LG20	8423884	8424233	-	u	350	1	4.56959	3.41301	5.43006	20.8119	12.3756	6.42385	0.334328	6.87153	4.22179	6.54552	1.58907	15.4727	2.43889	23.1994	15.7625	11.5788	25.0352	14.4351	27.0964	4.11748	7.59183	8.33319	13.5886	19.7427	20.1789	7.86637
TCONS_00025228	LG04	11905174	11905588	-	u	415	1	5.55153	2.81146	8.11846	25.4694	23.5359	6.79733	2.8758	10.2124	3.53125	9.10951	2.87112	7.68952	6.94668	1.87067	1.55912	1.37314	2.93891	18.5078	10.0324	9.43289	12.2856	11.4331	7.4796	7.34041	5.88975	7.89364
TCONS_00032539	LG06	4195968	4196644	+	u	677	1	6.69396	6.63402	6.04643	23.8266	12.5825	9.77536	2.45719	1.77785	1.64405	6.51723	3.18409	8.76062	7.60871	2.91165	1.80496	3.42366	4.77139	12.2974	5.27944	4.35731	4.27706	2.08954	6.121	2.71106	6.31014	8.08522
TCONS_00044425	LG08	12440332	12441378	+	u	1047	1	1.23463	1.80256	1.24884	2.91539	4.60152	2.94845	4.83808	2.10751	2.51748	3.82813	2.30401	3.92327	7.2207	8.43635	8.78449	8.70718	11.2982	5.4115	9.1452	10.5244	8.37495	6.9102	10.0238	10.1485	11.834	8.19131
TCONS_00116361	scaffold_855	59577	60445	+	u	869	1	0	0.0963023	0.014314	0.207366	0	0.496924	0.0264975	0	0	0.246853	0.0272441	0	0.117152	8.34054	11.8334	13.7568	9.10853	8.37021	16.3258	10.7752	13.5749	8.26821	10.0783	19.4137	20.0474	8.36127
TCONS_00096428	LG21	7184943	7185654	+	u	712	1	0.729705	1.55622	0.906777	4.84025	2.43344	1.59347	0.345684	0.557222	1.81746	3.76503	1.63783	2.99609	0.506389	4.57	4.85281	1.08047	5.36946	2.95062	4.51376	2.48233	3.48264	5.89768	7.21845	6.73884	7.82241	8.62116
TCONS_00092442	LG20	2674032	2674410	+	u	379	1	0.443055	1.14718	0.639299	0.824247	2.80082	2.92541	1.28953	0.826792	1.14563	2.98205	2.09863	2.69585	0.511508	2.61609	2.1509	0	1.52553	3.20477	1.00665	4.30524	3.55988	4.91953	11.0343	4.54343	4.66508	8.91478
TCONS_00073826	LG15	588147	589247	+	u	1101	1	11.8031	5.62163	10.108	11.2826	3.9837	8.46395	3.35588	8.00896	3.20946	4.36697	6.10625	5.76729	2.65037	7.85897	12.7177	12.0661	10.1368	10.198	9.08836	7.99007	4.59621	2.79168	3.37234	5.61036	5.82117	9.00401
TCONS_00098659	LG21	10092434	10095262	-	u	2829	1	2.55377	3.74743	2.04998	1.67176	1.3168	3.42885	2.96848	3.55161	4.30231	4.52208	7.13853	6.95201	5.39384	3.77579	5.083	5.76359	3.42051	5.81366	7.13735	9.35518	7.9824	8.10646	11.9289	8.80353	9.84548	9.45398
TCONS_00100489	LG22	9591248	9593375	+	u	2128	1	20.8631	24.9431	21.2236	50.0492	58.0846	54.4622	8.97422	7.6254	17.2234	43.5647	20.0914	49.2919	31.3808	7.25074	8.06816	3.61034	7.572	4.81014	10.9745	7.67897	7.45096	7.36105	11.1238	10.2354	10.9215	9.77116
TCONS_00024380	LG04	4064895	4066021	-	u	1127	1	9.35845	13.2845	8.35728	6.1848	8.36166	9.5374	23.1464	19.7057	21.4978	14.3308	19.1156	13.4884	11.4522	13.8034	16.549	13.6567	13.538	16.4546	15.6232	29.2109	13.4254	21.27	14.8284	14.8679	17.4406	9.84766
TCONS_00053827	LG10	6335297	6336096	+	u	800	1	0	0.0274485	0	0	0	0.0477398	0	0	0.0616638	0	0.144143	0.0486477	0.0569395	2.3576	2.63499	1.28582	2.19218	4.45224	5.26342	8.22523	6.33283	8.39148	17.0833	10.2449	9.10164	9.88456
TCONS_00116360	scaffold_855	57326	58950	+	u	1625	1	0.17759	0.242877	0.328539	1.24587	1.22358	0.330467	0	0.407282	0.470908	0.803993	0.304942	0.327269	0.291653	9.91436	14.8867	17.3846	16.7655	11.4045	22.174	2.56727	13.7591	10.091	14.8497	25.5086	23.7598	11.1716
TCONS_00100487	LG22	9589079	9591127	+	u	2049	1	14.3346	13.8342	11.5806	38.219	53.0439	43.1698	12.6212	5.63069	15.2914	33.5593	15.3789	45.6527	25.6484	5.23578	5.15508	2.69579	4.54435	6.89866	8.61818	9.56382	8.03643	11.0542	20.1559	12.3728	12.515	11.7192
TCONS_00035037	LG06	4452834	4453433	-	u	600	1	3.8682	8.28706	5.52728	14.8545	11.9962	14.8563	2.2793	6.89511	5.32703	11.9259	6.26678	8.81676	28.9761	16.1834	29.6327	29.5927	26.2668	18.9172	36.0994	4.75598	14.6117	24.2138	21.7631	41.5679	38.8878	11.9236
TCONS_00075142	LG15	7036934	7038119	+	u	1186	1	5.49068	4.92423	6.12495	4.93894	2.80907	3.61133	3.10034	3.39796	2.10491	2.71274	1.97406	2.52783	2.81375	10.2529	12.9992	21.883	24.0408	34.191	10.8619	8.07412	11.0233	5.90567	1.50664	4.23214	6.32253	12.1435
TCONS_00058968	LG11	7551557	7551879	-	u	323	1	0.827808	0.718891	0.425694	3.23791	4.21538	8.64173	0	0.359258	2.24166	7.6099	1.29719	4.63924	0.508064	5.20835	1.87442	1.19188	5.27685	6.10661	11.7228	2.29545	11.3858	10.9283	15.5244	23.284	16.1356	12.8403
TCONS_00081248	LG17	973094	974092	+	u	999	1	34.2008	20.0474	24.6363	30.7776	23.9807	36.421	16.5467	17.4723	17.0061	23.6937	21.5734	31.6714	20.3119	29.5611	33.26	34.055	49.9629	24.0403	48.0562	15.0871	17.4711	12.4289	23.9797	28.9271	35.6135	13.2909
TCONS_00064979	LG12	10056600	10057916	-	u	1317	1	35.387	23.182	30.1583	22.161	20.6317	15.6129	22.0125	39.7336	23.1784	28.8432	19.1804	15.2686	22.8908	5.32254	14.125	11.008	15.3116	18.4526	6.69953	13.5248	16.3648	18.6056	7.35544	11.7694	5.50033	13.3789
TCONS_00024630	LG04	5960826	5961496	-	u	671	1	1.1833	1.59977	0.934188	1.27311	2.85895	3.40784	1.50744	1.85082	2.06809	1.82744	1.87677	4.90803	7.04771	7.55659	10.8173	9.8853	7.26915	10.6225	14.894	13.9111	17.8027	15.1137	29.2397	23.9838	18.6152	13.5833
TCONS_00052740	LG10	34293	34862	+	u	570	1	3.81177	3.55768	3.83341	10.4862	7.68798	7.94305	4.68404	6.21783	9.70345	12.1374	6.50918	12.6516	3.0029	6.72075	10.3863	9.18117	14.7924	21.87	22.5346	10.6288	13.0064	9.3321	20.5844	15.0016	17.835	14.4176
TCONS_00094170	LG20	5420445	5420709	-	u	265	1	2.6105	3.82129	5.92329	20.56	0.815478	14.0955	7.64344	6.54331	5.22519	15.8312	4.25205	19.856	1.8523	17.6956	11.8314	0.583697	7.06255	6.8263	11.8833	12.6617	0	4.3317	14.3139	10.3239	36.311	15.3553
TCONS_00110782	scaffold_1362	27365	29339	+	u	1975	1	5.83985	4.97799	6.24572	9.21969	6.24544	5.59962	12.1538	4.38181	4.48649	5.16563	4.81049	5.27401	2.82693	26.8697	31.639	51.8721	49.9129	12.037	61.8637	23.6156	38.4078	2.00646	11.2968	37.5214	53.146	15.6688
TCONS_00092338	LG20	2006691	2007356	+	u	666	1	6.30069	9.3576	7.3	28.8258	24.1237	21.8203	0.0585156	4.52399	6.08969	15.9043	7.26659	16.6432	24.3918	10.9726	10.3563	8.90466	5.05727	5.43151	29.4343	0.132006	20.7341	11.8416	23.5404	25.6786	19.3398	16.7637
TCONS_00055714	LG10	5583635	5585437	-	u	1803	1	4.4171	7.30682	5.31247	7.52506	11.8512	9.39163	6.75323	4.86489	8.60532	8.85839	5.29155	7.81715	10.5459	2.24329	4.04584	2.80459	3.53649	5.79517	6.24212	15.6057	9.0581	9.11013	8.26467	9.74048	7.02036	16.8167
TCONS_00083330	LG17	1840742	1841632	-	u	891	1	7.56561	7.26696	6.81528	2.33221	3.07323	2.90032	2.30988	2.44723	1.60714	3.01352	2.17839	3.96852	2.05138	4.02161	14.409	24.956	21.8225	19.9766	2.769	10.7094	25.6776	16.1788	1.59175	2.75745	1.81822	17.2245
TCONS_00015029	LG03	2879970	2880645	+	u	676	1	6.07738	5.67288	6.17996	18.9272	13.5817	13.4302	3.51192	7.50923	8.08459	21.819	6.3559	13.2108	17.9496	5.05438	4.27818	6.68119	10.3531	15.7395	7.80914	5.56436	15.9243	11.8356	26.4559	12.1046	15.8284	17.28
TCONS_00018312	LG03	9608671	9609327	-	u	657	1	0	0	0	0	0.0754166	0	0.384133	0.386068	0	0.118965	0	0	0.17711	2.49532	4.82366	4.61345	10.6484	29.4784	1.65875	17.1637	6.68512	10.2919	1.35115	1.90013	0.000187321	19.0518
TCONS_00068529	LG13	6859065	6859410	-	u	346	1	7.74913	13.8613	8.76296	16.5026	27.8538	25.1085	5.71344	8.52972	8.41677	24.7488	10.943	20.3582	7.00358	33.9491	45.3552	55.8245	53.9296	22.4606	55.7351	13.6152	32.814	26.6986	54.1891	51.0507	39.2756	19.3215
TCONS_00033478	LG06	12392739	12393458	+	u	720	1	8.66454	14.2818	12.3697	42.1948	53.9777	36.9743	3.76487	10.4037	21.3328	36.8888	16.9498	28.8004	41.2859	22.7727	17.7542	15.6506	13.2921	13.8698	47.5011	1.84763	12.497	12.9491	21.9115	19.482	37.9286	19.4819
TCONS_00059304	LG11	10175859	10176144	-	u	286	1	0	0	0	0	0	0	0	0.761255	0	0.174125	0	0	0	0	0.776594	13.8943	6.09767	22.4717	1.41473	60.4291	37.2811	32.0773	9.30399	10.6697	11.9192	19.9411
TCONS_00033475	LG06	12352056	12354394	+	u	2339	1	11.1344	12.0693	14.7559	21.652	15.7376	18.65	21.0924	24.2354	18.4532	27.8186	18.6797	21.8524	17.6977	8.06365	7.56729	4.83647	4.68003	16.6205	16.5014	18.4942	11.6625	14.1319	20.8209	19.3301	18.0551	20.191
TCONS_00022326	LG04	12378129	12378531	+	u	403	1	5.16333	4.72309	5.45795	19.1449	18.3162	6.42232	4.82546	3.74676	4.21053	12.9363	4.48173	16.8449	3.87826	12.5649	15.1276	7.47661	17.8233	36.7481	9.66747	11.786	9.07145	6.19896	14.1642	4.41099	4.3747	20.5783
TCONS_00103347	LG23	3085097	3085766	+	u	670	1	6.4911	10.1116	8.53369	21.3273	19.9065	26.7786	7.63403	8.36311	9.34031	22.4974	8.93678	20.8708	10.6837	6.45597	4.75712	2.27856	5.1341	7.3551	18.5899	22.5511	20.5491	22.8786	32.2369	22.1786	25.1686	20.7944
TCONS_00116322	scaffold_844	36141	36977	-	u	837	1	5.17474	6.0994	6.09352	16.4382	12.8347	13.0205	5.13629	4.57259	4.32997	12.9729	6.70111	13.1849	12.0823	53.5153	37.5813	32.7611	30.3369	35.3751	67.0008	19.7415	29.5145	42.8525	53.4707	59.4826	53.5451	21.0668
TCONS_00031414	LG05	13920245	13921091	-	u	847	1	1.29331	1.58392	1.75498	3.87839	7.52566	4.10385	7.93888	7.9075	12.3138	11.1081	5.87181	4.62912	3.52379	2.39572	2.35043	1.78987	2.32357	13.6039	1.83866	10.2766	10.9109	4.1963	4.74884	3.69918	2.26194	21.5152
TCONS_00062991	LG12	102935	103262	-	u	328	1	0.756688	1.50363	1.3887	5.58384	5.01909	5.92517	0	0.717121	1.06349	6.13384	0.625342	3.79728	0.413516	12.9863	10.0902	17.9156	16.7634	21.6228	55.475	3.02064	12.7145	18.8908	27.7276	23.6632	19.3783	22.3483
TCONS_00029673	LG05	2085285	2085721	-	u	437	1	12.2513	3.29558	4.70606	7.19439	7.63936	11.2654	11.2922	6.07307	2.83893	7.28359	1.85934	3.79316	24.0332	0.569657	6.53881	9.66225	9.96249	26.0968	0.459305	18.6495	8.81621	6.32414	1.01001	0.738684	0	24.0158
TCONS_00040610	LG07	3390139	3390758	-	u	620	1	0	0	0	0.054887	1.16024	0	0	0	0	0.143959	0.101099	0.0744974	0	1.51477	0.513052	0.985668	1.89978	20.9003	0.371074	7.07228	1.55309	3.90906	0.899902	0.832767	0.567029	24.2887
TCONS_00039940	LG07	1074380	1074683	-	u	304	1	0.191522	0	0.086818	10.7343	7.77639	9.5938	0	1.16143	0.182105	9.50949	0.624501	11.535	0.794687	4.69957	4.11921	4.786	1.48834	42.3529	0.704222	0.743612	6.05919	4.30311	2.80134	3.24741	0.0876143	25.0688
TCONS_00103346	LG23	3083217	3083513	+	u	297	1	6.38353	7.19906	7.94101	25.9771	38.5305	33.9909	11.4595	6.41699	15.0464	20.8138	8.36298	29.6046	5.14377	3.0545	2.16054	2.07391	6.77323	9.45418	15.748	26.6111	49.9584	27.3072	37.6858	18.0888	27.4449	29.7161
TCONS_00040608	LG07	3385280	3386298	-	u	1019	1	0.173494	0.308397	0.309196	0.0651412	0.415399	0.73139	0.494227	0.0620745	0.101265	0.396968	0.442822	0.767576	0.281064	4.51572	6.98764	5.80565	8.55765	28.0742	2.38095	12.2397	3.34656	4.55034	5.31472	4.4063	2.81592	33.3862
TCONS_00047845	LG09	978660	980545	+	u	1886	1	13.5085	12.1847	15.5703	37.3916	25.9484	20.8702	19.9779	25.9461	17.4728	26.4579	16.854	21.225	37.9939	6.9008	8.36404	6.81309	10.2738	31.3774	15.1332	30.7408	15.4347	21.0666	34.6243	23.4477	19.5312	34.9358
TCONS_00116068	scaffold_808	56763	57004	+	u	242	1	0.521786	2.76952	1.25734	2.98594	0	0.686558	0	0.848687	1.32642	3.31884	2.51394	0.622546	0.617968	35.3194	31.4074	25.8501	33.7189	27.3881	65.1296	33.0926	31.3659	43.6407	60.2406	78.9019	40.0431	35.9596
TCONS_00106052	LG24	1366779	1367102	+	u	324	1	0.413674	0.5944	0.955433	3.22688	0.304039	4.36181	0.486291	1.16011	1.38418	4.18074	1.71401	2.59236	18.9391	14.7106	32.9038	31.5463	54.6461	50.9266	48.0508	17.6955	39.8474	46.8333	86.9357	48.9742	50.2484	38.8708
TCONS_00073050	LG14	9187473	9187910	-	u	438	1	0.416988	1.17453	0.39262	1.13409	2.24747	2.14502	0.285518	0.646247	1.88994	2.91392	2.25453	9.08221	0.371421	43.2645	26.9889	30.0688	41.9933	26.6163	66.5078	3.16804	29.3575	23.8617	83.4722	68.7475	56.6838	41.7979
TCONS_00089818	LG19	9090494	9091745	+	u	1252	1	3.16315	8.75304	7.10823	14.8958	12.5929	11.6116	3.35168	4.82593	5.45486	9.00977	6.81779	11.5474	23.2512	16.7498	20.5734	22.3293	15.7502	32.1365	31.6942	14.1995	19.8696	20.015	35.7297	34.4772	29.2471	43.3664
TCONS_00016901	LG03	15421989	15423183	+	u	1195	1	4.33247	7.29558	8.19669	7.63412	11.9146	9.91484	11.2791	9.06188	9.12477	8.28921	10.1679	9.51044	19.9288	28.1125	43.3763	40.2611	37.521	30.0615	26.7733	54.9751	30.4367	36.2726	30.0659	15.6835	29.5129	46.6909
TCONS_00013919	LG02	16101116	16101427	-	u	312	1	3.2066	6.6677	1.67865	13.0967	8.63074	9.96436	2.60033	2.41264	2.17648	9.16853	1.90453	9.40318	3.17721	16.9422	22.7223	17.4292	12.22	12.4248	21.1732	17.2166	28.2914	25.6652	24.7751	41.4875	52.1232	48.1585
TCONS_00088247	LG18	9422606	9423041	-	u	436	1	17.6237	24.1129	16.522	34.9652	31.6071	41.748	23.3642	11.489	8.80976	14.5433	9.65388	25.55	56.3589	12.5849	28.4238	16.1852	8.88159	36.6998	34.757	42.3564	77.2684	47.304	20.1147	9.12792	20.5807	49.9913
TCONS_00074197	LG15	1446982	1447286	+	u	305	1	8.02041	2.93081	4.35774	20.3742	18.0152	10.039	11.2021	12.328	7.79979	14.367	4.80582	11.4815	4.00002	12.6046	19.0199	34.501	37.5874	74.1516	55.8757	34.5249	34.5339	12.3505	25.013	20.6833	26.9814	50.8793
TCONS_00104793	LG23	2445248	2445606	-	u	359	1	1.12836	3.39429	2.42662	3.91879	5.13531	4.06485	1.04803	4.9216	3.48422	8.16982	2.99148	3.53647	4.85424	2.41653	2.15479	2.73692	11.8531	31.5499	24.015	8.54199	57.5282	41.9006	56.959	26.9988	15.6713	52.7024
TCONS_00092638	LG20	6362026	6362838	+	u	813	1	7.60073	9.86002	8.16335	19.99	23.4993	24.8086	4.90947	8.26743	9.77645	36.0645	9.91825	39.2258	30.7953	45.2532	55.4888	30.4539	63.169	57.5127	104.8	23.6571	57.1904	65.2167	125.927	130.757	116.536	53.0809
TCONS_00066361	LG13	2831448	2832045	+	u	598	1	15.2344	15.1842	17.1856	64.8529	45.2373	46.3419	92.7303	28.9611	40.4355	44.23	23.301	37.2306	51.5144	2.73509	9.30778	1.35409	4.72603	21.8388	5.71574	60.9361	18.9226	14.5269	19.4634	6.75178	11.1415	54.0562
TCONS_00031962	LG06	413299	413559	+	u	261	1	7.26394	10.5829	8.70518	32.9848	13.3133	33.0085	25.3828	13.1374	11.7877	43.6298	7.91982	74.2266	6.46616	60.2158	54.3632	67.3578	67.8944	99.3441	89.9895	13.1454	46.0023	36.816	27.2029	51.4532	71.7353	57.5559
TCONS_00082381	LG17	5648640	5648918	+	u	279	1	0	0	0	21.4334	22.4684	0	0	0	0.120441	0	0.133751	8.60941	0	17.0672	6.59108	9.16472	11.307	21.9349	27.1526	38.3173	33.0027	8.70941	65.0727	42.3187	45.0454	58.0869
TCONS_00114753	scaffold_554	74724	75029	-	u	306	1	23.27	33.8351	38.7278	164.027	33.0973	41.8973	5.1969	33.6017	46.4893	45.117	43.5861	43.2456	63.7463	48.3014	81.7578	114.701	106.159	68.4277	72.8586	41.0293	125.234	69.2979	87.3808	87.892	71.4657	59.1617
TCONS_00018297	LG03	9345357	9345704	-	u	348	1	53.0505	16.9168	36.6072	27.1285	22.9853	11.6598	1.33004	5.84986	1.15909	5.83493	5.00627	23.2083	11.6529	84.1164	92.7796	126.407	90.9348	46.8711	77.4608	81.5623	62.7087	89.4557	84.4092	98.3123	74.2568	59.7414
TCONS_00040114	LG07	1696397	1698535	-	u	2139	1	0.144759	0	0.00566249	0	0	0.0481851	0.35817	1.07314	0.0179657	0.019598	0	0.0333324	0.0332938	2.84835	16.4816	6.32685	14.2633	9.72307	4.09957	52.2941	41.7919	42.8678	13.8178	1.72645	5.82574	75.5162
TCONS_00018894	LG03	12763192	12763745	-	u	554	1	0.238486	0.835395	1.40305	2.7669	2.2034	1.31807	0.874479	0.384537	0.129425	0.803477	0.234483	0.882523	0.421902	34.0616	51.727	62.3506	95.322	119.054	48.1501	51.4236	35.545	18.2041	15.5184	24.1176	26.5764	76.6559
TCONS_00021794	LG04	8261821	8262054	+	u	234	1	1.30935	3.15902	2.06738	6.99439	7.90963	5.41687	2.08465	2.39933	1.25108	0.461736	1.42769	19.0723	2.96714	31.4569	52.5652	51.9174	66.4085	43.6774	136.19	91.0256	94.24	91.0221	34.5047	85.6544	116.19	84.7599
TCONS_00066360	LG13	2830766	2831293	+	u	528	1	24.1581	24.0738	24.1556	90.0578	68.1497	78.0656	51.8935	26.9338	36.7525	87.5397	28.2841	73.0581	85.4976	4.70742	10.3003	3.71427	11.1704	51.6245	15.7572	81.0626	47.4458	37.7738	56.3928	22.3621	24.9842	96.8254
TCONS_00061113	LG12	2502606	2503378	+	u	773	1	9.0405	10.2395	10.5143	8.32066	10.813	11.2214	13.4344	14.1744	20.8155	14.9214	19.0808	17.3205	6.88101	60.004	127.012	152.809	132.082	107.609	74.0681	145.193	163.969	106.699	95.0184	95.6033	87.9549	99.0612
TCONS_00021795	LG04	8277802	8278057	+	u	256	1	11.241	23.1866	16.3332	38.9109	48.872	47.6968	7.33107	13.0547	18.1952	62.1217	28.6137	83.0684	61.7077	136.984	133.472	86.5692	127.774	106.985	193.748	90.5274	80.2109	119.294	203.141	244.047	239.206	106.399
TCONS_00043396	LG08	5903415	5903855	+	u	441	1	97.5773	18.2264	32.9664	127.375	33.3564	87.7536	102.23	180.004	38.4375	100.722	22.3968	74.7071	167.169	44.3421	39.7754	49.164	46.2575	61.5216	60.5953	150.669	95.2201	73.8136	63.677	66.5607	60.1203	127.795
TCONS_00050947	LG09	3309902	3310237	-	u	336	1	0.174239	0.737279	1.83106	5.06126	19.4805	6.74318	0	0.661468	0.306394	16.2855	2.70129	6.10942	25.0832	512.475	720.689	596.141	791.674	990.831	828.18	1045.89	1448.74	1103.46	1223.7	861.128	1068.39	689.711
TCONS_00018893	LG03	12762182	12762506	-	u	325	1	46.401	41.3597	51.39	117.48	100.776	66.3385	48.8671	49.3094	51.1742	59.1145	45.1951	81.9212	59.4849	636.588	697.029	688.472	737.896	938.482	1161.95	890.028	630.272	753.106	1145.46	1243.42	954.954	986.458
TCONS_00052918	LG10	1075654	1075865	+	u	212	1	50.8142	85.4468	63.6183	284.634	155.844	188.225	0	61.4529	67.0983	366.051	53.1894	260.055	501.023	507.331	774.343	979.674	966.529	792.317	887.672	73.4252	760.287	663.062	853.708	965.79	967.3	1305.85
TCONS_00026950	LG05	2465844	2466671	+	u	828	1	543.203	797.603	0	975.692	687.384	1318.45	63.1543	378.384	374.448	1085.48	746.92	1544.04	892.036	3307.43	3697.38	3340.1	4261.78	3499.56	5174.85	1560.92	5636.76	6361.89	10025.6	4680.49	4443.64	4773.46
TCONS_00004743	LG01	2397639	2397667	-	u	844	2	1.34065	0.562514	1.021	0.456794	0.527383	0.531406	0.845109	0.513524	0.569814	0.830783	0.753565	1.30081	0.706432	0	0	0	0.0770677	0.540898	0	0	0.596187	0	0.250793	0	0	0
TCONS_00005370	LG01	9747743	9749133	-	u	1592	2	0.215236	0.591997	0.202795	0.284132	0.0712787	0.0266425	0.323482	0.300477	0.498238	0.176399	0.225458	0.218044	0.029515	0.324489	1.11681	1.19122	1.00132	0.433487	0	0.101835	0.47968	0.987813	0.163913	0.159189	1.23339	0
TCONS_00001525	LG01	10163806	10164554	+	u	972	2	0.142954	0.326787	0.191968	0.113837	0.953956	0.211523	0.0787655	0.0446471	0.0968395	0	0.100368	0.360259	3.50541	0	0	0	0	0	0	0	0	0	0	0	0	0
TCONS_00002318	LG01	14272699	14273036	+	u	1517	2	1.67268	0.0323047	0.257287	0.349172	0.34037	0.757839	0.0706306	1.26199	0.0170435	0.224419	0.0304821	0.000104939	0.0419939	0	0	0	0	0	0	0	0	0	0	0	0	0
TCONS_00006771	LG01	19849271	19849360	-	u	277	2	0	0	0	0	0	0	0	0	0	0	0	0	0	0	3.0576	0	0	1.31252	1.2105	5.68141	5.21677	6.68519	1.77548	19.6309	0	0
TCONS_00008769	LG02	2320167	2320490	+	u	754	2	0	0	0	0	0.540783	0.000197201	0.102574	0.373035	0	1.16415	0.180428	0	0.959554	0.0922427	1.0561	0.387138	1.22018	0	0.000817347	0	3.19588	0.586857	1.30889	0.00144322	1.6803	0
TCONS_00012116	LG02	8876330	8877067	-	u	951	2	0.0768304	0.122537	0.0774974	0.451318	0.0849833	0.281046	0.799552	0.481107	0.563908	0.16567	0.572788	0.287871	0.296096	0	0	0	0	0	0	0	0.0517303	0	0	0	0	0
TCONS_00009360	LG02	9989416	9989896	+	u	595	2	0	0.0804928	0	0	0	0	0	0.113574	0	0.538871	0.0184431	0	0	0	0	0	0	0	0	0	0	0	0	0	0	0
TCONS_00009555	LG02	11819499	11819552	+	u	226	2	0	0.866623	1.77133	0.474226	0.675421	0.826154	5.43616	3.25144	11.0342	0.831344	3.97926	2.17721	2.84219	0	0	0	0	0	0	0	4.93781	0	0	0	0	0
TCONS_00013053	LG02	13797347	13797541	-	u	531	2	0.245076	0.42644	0.380964	0.647983	0.23238	0.130679	0.801735	0.940972	1.43379	2.10243	1.65756	1.14083	0.523583	0	0	0	0	0	0	0	0	0	0	0	0	0
TCONS_00014117	LG02	16800562	16800685	-	u	746	2	3.98993	0.498227	1.97355	0.272995	1.9884	0	0.537827	0.216765	0.446824	2.72551	0.885791	0.226688	0.440831	3.08214	1.70858	1.72192	2.13046	3.2882	0.000250734	0	2.77402	3.81484	1.27807	1.1921	0	0
TCONS_00014731	LG03	1295450	1295643	+	u	215	2	4.57827	0.979748	0.629713	5.12982	16.163	6.26483	1.05005	0.425781	0.819943	0.937184	0	0.881983	3.70652	1.62987	0	4.12584	0	0	0	0	0	0	0	0	0	0
TCONS_00014805	LG03	1471573	1472339	+	u	925	2	0.417237	0.0756339	0.20073	0.045955	0.0338203	0.136925	5.15748	6.10377	3.6245	0.586671	0.708523	0.278932	4.67883	0	0	0	0	0	0	0	0	0	0	0	0	0
TCONS_00018227	LG03	8340514	8341580	-	u	1404	2	0.658232	0.769996	0.558035	0.674986	1.00294	1.60661	1.23319	0.66612	0.371732	1.69121	0.497947	1.15112	0.338812	0	0.217576	0.0984336	0.360606	0.0918021	0	0.324864	0.0659604	0.0903081	0.931371	0	0.132008	0
TCONS_00016241	LG03	13010841	13011784	+	u	1116	2	4.29868	0.420622	1.85885	1.05552	0.669436	0.549494	0.545726	2.95439	0.784959	2.11043	0.0982096	0.589101	0.538701	0.125784	0	0	0	0.000139736	0	0.401099	0.143106	0.168059	0	0	0	0
TCONS_00018932	LG03	13101782	13102098	-	u	832	2	0.730479	0	0.0767322	0	0	0	0	0	0	0	0	0	0	0	0	0	0	0	0	0	0	0	0	0	0	0
TCONS_00016254	LG03	13100003	13100944	+	u	1137	2	0.835684	0.355835	0.484236	0.38377	0.156559	0.244595	0.832769	1.60853	3.27e-06	1.42474	0.103343	0.0781072	0.204544	0	0	0	0	0	0	0	0	0	0	0	0	0
TCONS_00016255	LG03	13100277	13100944	+	u	847	2	0.41309	0.0514641	6.67e-05	0	0	0.19747	0.278452	1.75977	0.425756	0.308645	0.198214	0.0809106	0.364268	0	0	0	0	0	0	0	0	0	0	0	0	0
TCONS_00019581	LG03	15426322	15426721	-	u	609	2	0.198438	1.10207	2.01645	0	0.900726	2.88823	0.479081	0.381038	0.738522	0.447076	0.719501	2.99178	0.340606	0	0.0570093	0.472086	0	0	0	0	0.000206932	0	0.486787	0.0957782	0	0
TCONS_00020873	LG04	2475571	2475859	+	u	1448	2	16.7351	11.7598	11.127	15.083	10.5043	15.6774	26.7797	25.7293	14.889	15.9539	15.8349	12.7601	25.5437	0	0	0	0	0	0	0	0	0.127461	0	0	0	0
TCONS_00020881	LG04	2501916	2502875	+	u	1396	2	0.853347	3.49137	0.905474	5.01938	6.05305	2.98762	3.26003	4.90714	1.62709	12.958	2.28567	1.02039	0.692075	0.0858996	0	3.67e-06	0.0334924	0	0.224874	0	0	0	0	0	0	0
TCONS_00023889	LG04	2502180	2502875	-	u	1256	2	1.55461	7.39944	1.36242	7.54339	10.4021	4.51764	7.17678	10.6036	2.33889	19.9796	4.53904	2.42275	0.878876	7.18e-06	0	0.0944445	0.0659685	0	0.269716	0.0466303	0	0	0	0	0.0984638	0
TCONS_00024096	LG04	3141892	3142948	-	u	1462	2	0	0	0	0.144646	0	8.42e-06	0	1.51e-05	0	0	0.0365343	0	0	2.08e-05	0.000132021	0	0	0	0	0	0.00038702	0.173847	0.19705	0	0.635356	0
TCONS_00021433	LG04	4809589	4809609	+	u	457	2	6.87751	0.368134	0.606636	1.46124	6.96827	2.69473	5.47836	12.4094	2.71165	7.24108	0.322168	0	1.91338	0	0	0	0	0	0	0	0	0	0	0	0	0
TCONS_00024847	LG04	8277394	8277446	-	u	214	2	0.568606	0	0	0	0	0	0	0	0	0	0	0	0	43.3946	20.4692	60.7266	75.2078	0	0	0	64.4879	13.0022	0	7.53357	0	0
TCONS_00025225	LG04	11905474	11905588	-	u	205	2	2.69099	0.668857	10.7819	27.9224	3.51549	0	5.1275	0	0.780768	0	2.70512	0.993157	1.73808	8.75225	8.66059	14.8078	11.9608	0	0	0	0	6.34192	7.65482	0	0	0
TCONS_00025226	LG04	11905474	11905588	-	u	214	2	4.32297	1.75457	9.58167	0	2.23616	0	0	1.40044	0	9.29532	0	0	1.07947	0	0	0.0576648	5.39705	0	0	0	0	7.16178	0	0	0	0
TCONS_00029330	LG05	785319	785514	-	u	537	2	0	0	0	0	0	0	0	0	0	0	0	0	0	6.96252	2.50476	3.1264	0	0	1.53295	0	0.468624	0.951043	3.03846	14.6827	5.28739	0
TCONS_00027886	LG05	5987499	5987973	+	u	532	2	1.28561	0.478237	1.19261	0.413321	1.08063	1.12443	0.981617	0.813067	0.433062	1.08397	0.962601	1.08675	0.801678	0	0.784184	0	0.552082	0	0	0	0.108606	0	0.34564	0	0	0
TCONS_00028668	LG05	12871488	12871684	+	u	533	2	0	0	0	0	0	0.747125	0	0	0	0	0.26356	2.84634	0.245514	0.694542	0	0.406482	3.05321	0.000537424	0	3.75565	0.000256115	0.473722	0.000621247	0	1.47527	0
TCONS_00028922	LG05	14687818	14688259	+	u	473	2	0.235624	0.975381	0.238205	0.0923805	0	0.235948	0.090521	0	0.14246	0	0	0.209199	0	0	1.0706	3.84177	0.700727	0.410386	0.606641	0.294659	0	2.80755	4.53839	0	2.11265	0
TCONS_00034485	LG06	327629	328607	-	u	1024	2	1.02003	0.73442	0.546845	0.757388	0.269782	0.696344	0.578311	0.563408	0.985001	0.35282	1.04602	1.31793	0.800736	0	0.0566634	0	0	0	0	0.20699	0	0	0	0	0	0
TCONS_00034674	LG06	1080855	1081407	-	u	1492	2	0.12056	0.205388	0.116704	0.100001	0.0794383	0.0355777	0.0149403	0	0.1131	0.711048	0.150087	0.223421	0.0695706	0	0	0	7.95e-05	0	0	0	0	0	0	0.107446	0	0
TCONS_00034925	LG06	2456646	2457057	-	u	1016	2	0.140452	0.0472177	0.195139	0.71718	0.511739	0.730986	0.000695273	1.71415	0.0721169	0.0638086	0.0753481	0.287121	0.37265	0	0	0	0	0	0	0	0	0	0	0	0.128939	0
TCONS_00032403	LG06	3050722	3050925	+	u	528	2	0	2.04e-06	0	1.66e-06	0	0.85926	0	0.164399	0	0	0.363109	0.0921049	0	3.327	4.86621	11.9662	7.61184	0	1.01114	0	2.00131	0.729176	2.06292	8.11088	5.12795	0
TCONS_00035281	LG06	7675760	7676494	-	u	845	2	0.000846823	0.122958	0.332738	0.00488059	0.119558	0.210028	0.00159135	0.00190213	0.00595099	0.0192969	0.68721	0.310187	1.03465	0	0.00173924	2.46857	0.00299095	0.00269259	0	2.13421	0.00124608	0	0.0024586	0	0.000927392	0
TCONS_00039650	LG07	294355	294520	-	u	1315	2	8.71906	21.3042	15.8225	13.6187	11.5118	13.1947	27.193	37.2294	17.3873	11.6711	11.555	11.4225	17.6594	0	0	0	0.0474837	0	0	0	0	0	0	0	0	0
TCONS_00040152	LG07	1834691	1834838	-	u	252	2	1.31248	1.18242	2.43784	0.307364	5.98165	5.69442	5.28926	9.9271	6.70393	16.8819	4.04151	1.06915	6.17254	6.14913	1.13436	0	0	5.84552	0	13.3127	8.29481	0	2.52487	2.23434	2.54125	0
TCONS_00038096	LG07	4473707	4474127	+	u	1099	2	0.523797	0.217512	0.336834	0.596599	0.243513	0.583312	0.215787	0.611569	0.494833	1.1555	0.786762	0.398883	0.378656	0	0	0	0.045576	0	0	0	0	0.121123	0	0	0	0
TCONS_00038183	LG07	4861839	4862052	+	u	622	2	4.10554	2.48575	3.83018	9.67922	10.9285	10.7049	6.17036	5.29072	4.48972	9.61121	3.08598	9.57843	11.8573	0	0	0	0	0	0	0	0	0	0	0	0	0
TCONS_00038752	LG07	10770458	10770985	+	u	781	2	0.28537	0.147409	0.190901	0.212165	0.0967476	0.0976971	0.0231499	0.405662	0.213444	0.0324366	0.248245	0.100294	0.117916	0.43168	0	0.426784	0.0539537	0.104401	0.645202	0.120686	0.166467	0.366801	0.674623	0.415338	0	0
TCONS_00039608	LG07	14664365	14664673	+	u	421	2	1.64911	1.04351	1.88749	0.211223	0.197918	0.382477	0.487727	0.0712008	0.223702	0.275722	0.361376	2.42223	0.247835	0.813301	0.198955	0	0.392193	0.398071	1.71431	0	0	0.259752	0	0	0	0
TCONS_00045654	LG08	2968995	2969048	-	u	344	2	1.22532	2.52518	1.07728	0.0115094	0.984148	1.83632	7.00307	12.9429	1.75743	6.7964	1.76333	1.45658	0.562997	2.84688	0.38705	1.83198	1.7428	1.90894	0	0.178532	0	0.233148	0	0	0	0
TCONS_00045917	LG08	5073447	5073937	-	u	693	2	0.503906	0.114031	0.218185	0.694307	0.406775	0	0	0.217767	0	0.856521	4.3e-05	0.562083	0.161448	0	0.102019	0	0.094559	0	0	0.0988732	0	0	0	0	0	0
TCONS_00043331	LG08	5142854	5143277	+	u	1873	2	0.243156	1.67573	0.908596	0.00026451	0.687276	0.41752	1.84406	0.956019	0.170483	0.600498	6.00829	1.58963	0.553881	0	0.135191	0	0	0.00137602	0	0	0	0	0	0	0	0
TCONS_00043333	LG08	5142859	5143277	+	u	1800	2	0.161385	0.115565	0.265462	0.0927411	0.286525	0	0	0	0.614733	0.000106767	0.747568	0.564753	0.000112264	0	0	0	0	0.342585	0	0	0	0	0	0	0	0
TCONS_00047790	LG09	700021	700627	+	u	850	2	1.78377	0.50402	1.02725	3.12506	1.74852	0.742239	0.259665	1.15024	0.929526	2.20855	0.848835	2.06304	0.414264	0.356029	0.341813	0.368356	0.224528	0.488738	1.32477	0.788311	0.382386	0.221797	0.973894	2.10149	4.07324	0
TCONS_00050279	LG09	825022	825173	-	u	646	2	0.372628	0.416616	0.694097	0.54585	0.075925	1.7784	0.0767128	0.285249	0	0.0869499	0	0.190734	0	5.58905	0.830651	0.603237	0	0	7.06487	0.583043	0.474369	0.885471	0	1.18952	12.5589	0
TCONS_00051310	LG09	7772923	7772954	-	u	342	2	0	0.25254	0.224216	0	0.371805	1.83192	0.738762	0	0	0.0584746	0	0	0.192765	3.30096	2.8951	0	0.382426	3.55516	0	0	4.90261	15.3397	14.5029	13.9886	0	0
TCONS_00051684	LG09	10703000	10703959	-	u	1284	2	0	0	0.773367	0	0	0.387457	0	0	1.73e-06	0.0137944	0	0.410923	0	0	0	0	0	0	3.36341	0	0	0	0	0	0	0
TCONS_00053645	LG10	5451079	5451432	+	u	403	2	6.45499	2.89546	2.42467	3.70525	7.82265	7.25349	3.76645	5.04279	3.4261	8.81992	1.91907	5.10233	2.98874	0	0	0	0.430564	0	0	0	0	0	0	0	0	0
TCONS_00053828	LG10	6336371	6336405	+	u	428	2	0	0	0	0	0	0.216675	0	0	0	0	7.39e-06	0	0	5.1269	1.83593	3.34669	0.000246541	2.1087	5.30522	1.33463	0.727101	0.000693717	4.52082	1.39114	6.33606	0
TCONS_00056095	LG10	11068621	11069204	-	u	616	2	0.639351	0.296228	0.759674	1.82181	0.325342	0.439758	0.853592	0.66974	0.447038	0.630612	0.18521	0.166485	0.762794	0	0.0969059	0	0.087373	0.614122	0	0	0.231376	0.167244	0	0	0	0
TCONS_00058559	LG11	1609430	1609557	-	u	202	2	0.832244	0	2.17106	0	3.2723	1.03988	3.62806	9.018	0.663165	12.4749	0	0	0	0	0	0	5.90596	0	6.02224	0	1.59724	0	0	0	0	0
TCONS_00058583	LG11	1717476	1717686	-	u	231	2	34.7802	61.6839	28.5661	117.884	36.2994	71.0594	9.87243	19.6438	9.89525	83.5545	15.771	35.6118	9.43022	0	0	0	0	0	0	0	0	0	0	0	0	0
TCONS_00058584	LG11	1717491	1717785	-	u	303	2	1.17778	0.313843	0	0	0	0	0	0.0844432	0	0	0	0	0	1.73411	0	0	0	0	0	0	0	0	0	0	0	0
TCONS_00058985	LG11	7850313	7850481	-	u	713	2	0	0.361453	0.755463	0.969621	0.917974	0.952748	0.0518093	0.0931124	0.288992	0.141788	0.649919	0.873283	0.133757	0.354632	0	0	0	0	1.00569	0	0	0.396283	0.490421	0	0	0
TCONS_00057643	LG11	11236328	11236833	+	u	1428	2	1.05171	1.53203	3.28631	1.52795	1.65546	0.100649	0.497041	0.479187	0.890232	0.673259	0.748279	0.845669	0.192082	0	0	0	0.105717	0	0	0	0	0	0	0	0	0
TCONS_00063371	LG12	988188	988457	-	u	767	2	0.476246	1.23631	1.23801	2.42401	1.07292	3.17093	0.878939	0.141911	0.834697	2.23156	1.24832	1.29795	5.98316	0	0	0	0	0	0	0	0	0	0	0	0	0
TCONS_00061882	LG12	5493654	5495793	+	u	2218	2	0.666033	0.306714	0.221713	0.410421	0.413557	0.491874	0.42699	0.835177	0.609381	0.302161	0.443681	0.199024	0.486725	0	0	0	0	0	0	0	0	0	0	0	0	0
TCONS_00062097	LG12	6973400	6974893	+	u	1563	2	0.316549	0.14346	0.252876	0.259811	0.333404	0.0605503	0.142629	0.120924	0.293815	0.399671	0.640088	0.128774	0.130658	0	0	0	0	0	0	0	0	0	0.074621	0	0	0
TCONS_00064921	LG12	9336581	9339766	-	u	4350	2	0.562145	1.94635	1.9604	3.43878	2.52983	0.323286	10.9551	0.703061	1.25546	0.892038	1.12255	0.276615	4.321	0	0.691588	0	6.18e-05	0	0.000618708	0.588117	0	0	0.0600709	0.102842	0.192364	0
TCONS_00065242	LG12	11241230	11241471	-	u	523	2	1.20477	0.319605	0.622599	1.8603	3.88374	0	0	0.0679816	0	3.71738	1.2803	1.35667	0	0.766217	0.416549	1.75689	0.870893	0.073447	0.503168	0.635482	0.207912	0.314044	0	0.459907	0.433185	0
TCONS_00071508	LG14	137815	137893	-	u	274	2	4.82401	2.11044	3.32251	4.72679	1.16876	1.51764	0	0.796733	1.4092	1.23426	3.21424	4.09777	1.00431	0	0.734781	5.48566	1.9543	0	1.44863	0	4.95773	8.31189	11.3125	1.65073	1.80234	0
TCONS_00069734	LG14	1584049	1584459	+	u	494	2	6.81508	1.0251	1.17114	5.30056	2.73344	3.84425	1.69534	2.67821	1.56835	5.47611	2.42057	4.73817	10.4396	0	0	0.428433	0.288986	0	0	0.152572	0	0	0	0	0	0
TCONS_00070959	LG14	8798039	8798192	+	u	372	2	17.591	16.2989	19.6489	13.5229	14.543	13.0573	22.0113	10.9183	16.6667	21.5304	16.9233	30.3851	9.48	0	0	4.28934	10.5869	2.588	0.63428	18.5954	3.45061	1.94317	3.77967	0	1.56	0
TCONS_00073086	LG14	9503563	9503757	-	u	447	2	0.189302	0.596885	0.707117	1.2096	1.1513	0.239271	1.20659	1.86714	1.06668	2.26729	0.646647	1.18711	0.252404	0	0	0	0	0	0	0	0.113839	0	0	0	0	0
TCONS_00075472	LG15	10622663	10622843	+	u	509	2	0.208515	0	0.171055	0	1.80784	0	1.15488	2.12847	0.439996	0.98962	0.0857135	0.254424	0.813393	0	0	0	0	0	0	0	0	0	0	0	0	0
TCONS_00079442	LG16	2386347	2386644	-	u	568	2	0.313882	0.540048	0.512509	0.58533	0.418696	0.620435	1.41459	0.0912154	0.613794	1.70234	0.598997	1.18898	0.186555	0	0	0	0	0	0	0	0	0	0	0	0	0
TCONS_00079855	LG16	7310378	7310970	-	u	1674	2	0.0513553	0.476275	0.251563	0.416887	0.997735	0.14301	0.636909	0.84213	0.41135	0.25368	0.349997	0.500002	0.0799131	0	0	2.38e-05	0	0	0	0	0.572632	0	0	0	0	0
TCONS_00078681	LG16	9327633	9328412	+	u	1451	2	2.78008	0.286188	0.273807	0.207365	0.00399411	2.22409	0.121008	0.298846	0.211662	0.214626	0.23404	0.109714	0.111064	0	0	0.136858	0.0649448	0.264867	0.159057	0	0.0530746	0.138559	0	0	0.15781	0
TCONS_00078943	LG16	10381217	10381497	+	u	634	2	0.213505	0.289921	0.106642	0.0743107	0.0643267	0.219268	0.49545	0.226034	0.136879	0.426713	0.385482	0.409772	0.277974	0.22939	0	0.0839477	0	0	0	0.415666	0.0781894	0	0	0.856083	0	0
TCONS_00083949	LG17	3514134	3514227	-	u	800	2	15.9512	9.06402	10.1546	18.5926	7.66237	14.0471	9.22215	20.2581	7.63037	10.4368	6.36259	5.68632	6.52502	0.276551	0.605381	0	0	0.212534	0	0.00171307	0	0	0	0	0	0
TCONS_00084672	LG17	9936476	9936546	-	u	867	2	0.602491	2.16623	0.502466	0.559021	0.494093	0.217982	0.169297	0	0	0.374687	0.000627282	0.459222	0.19402	0	0	0	0	0	0	0	0	0	0	0	0	0
TCONS_00085083	LG18	523522	524311	+	u	873	2	0.250683	0.590902	0	0.679321	0	2.79e-05	0	3.25e-05	0	8.83e-05	0.0649884	3.94e-05	0	0	0.0606186	0.0604758	0.203039	0.487005	0.00033485	0.204191	0.132136	0.119638	0.000219261	3.18e-05	0	0
TCONS_00087131	LG18	1855035	1855244	-	u	263	2	1.60806	0	1.99196	0.974009	0.222646	0.0403594	1.39749	0.611834	0	0	0.306421	0	0	0.00546969	5.70534	1.83679	9.37121	1.02392	2.03718	0.100253	2.92659	4.61451	0	2.29871	0	0
TCONS_00087140	LG18	2098179	2098226	-	u	251	2	0.465024	0	1.35675	0	0	0.326075	0	0.285572	0.490955	2.3	0	2.98737	0	5.69226	11.6134	4.71783	0	4.09182	10.7044	7.20718	10.0163	6.21462	11.3662	3.13999	10.7531	0
TCONS_00087462	LG18	5021938	5022172	-	u	363	2	9.06689	3.03159	3.19396	4.42463	2.32871	2.35121	6.01959	7.83111	6.86203	11.4775	5.92344	10.0947	3.73697	0	0	1.2464	0	1.8729	2.03617	1.43166	0	0	0	0	0	0
TCONS_00087487	LG18	5452156	5452477	-	u	568	2	0.224203	0.415109	0.103979	0	1.37965	0	0.805812	0.0385825	8.96e-05	0.474742	0.338167	0.184574	0.096482	0	0	0	0	0	0	0	0	0.523221	0	0	0	0
TCONS_00086470	LG18	9501168	9501480	+	u	384	2	0.390403	1.06107	0.737693	0.930591	0.635975	0.66506	1.67406	0.531625	1.71958	1.64848	1.14112	1.31338	1.13069	0	0.710801	0	0	0	0	0	0	0.676721	0	0	0	0
TCONS_00088521	LG18	10041684	10044239	-	u	2960	2	0.0387571	0	0	0	0.677698	0.0569549	0	0	0.0142923	0	0	0	0	0.377349	0	0.205122	0.432012	0	0	0	0.535802	0	0	0	0	0
TCONS_00086790	LG18	10589987	10590672	+	u	1498	2	0.290699	0.217045	0.142787	0.24422	1.19208	0.110194	0.226981	0.139148	0.142305	0.207375	0	0.0188751	0.334918	0	0	0	0	0	0	0	0	0	0	0	0	0
TCONS_00089309	LG19	3877572	3877786	+	u	344	2	0	0	0	0	0.580053	0	0	0	0	0	0	0	0	0	0	0	0	7.9119	0	0	0	0	0	0	0	0
TCONS_00091253	LG19	8335174	8335366	-	u	741	2	0.373864	0.369575	0.056033	0.172979	1.78668	1.04038	0	0.417185	0.498615	0.185558	0.255168	0.639796	0	0.100641	0.0559821	0.59535	0.594948	0	0.0706312	0	0	0	0	0	0	0
TCONS_00091684	LG19	9812055	9812537	-	u	1775	2	4.379	11.8515	5.85468	11.2064	11.2846	22.1011	11.5769	4.55007	9.04262	15.1165	15.9373	20.5595	6.01711	0	0.179261	0.159884	0	0.105761	0.0755233	0.0301682	0	0	0	0.00501805	0	0
TCONS_00091805	LG19	10209417	10209798	-	u	1099	2	5.59554	0.902986	1.09657	0.738331	0.267682	3.54292	1.1385	1.05239	1.26252	2.04087	2.60072	0.798547	1.48234	0.622268	1e-05	0.139899	3.17e-06	0	0.370861	0	1.18e-05	3.29e-06	0.321829	3.66e-06	0.276827	0
TCONS_00091806	LG19	10209710	10209802	-	u	810	2	2.97317	0.493781	0.516212	0.279113	0.044708	0.90066	0.777767	0.0146966	0.317927	1.03782	1.00363	0.452945	1.26676	2.38e-05	0.295955	0.118643	0.0475436	0	0.00731435	0	0.266585	0.321789	0.451855	0.108391	0.121502	0
TCONS_00093771	LG20	1591279	1591402	-	u	975	2	0.172761	0.253867	0.253021	0.495961	1.12497	1.20406	0.877716	0.119035	0.527424	0.898546	0.188404	1.24894	0.367882	0	0	0	0	0	0	0	0.0688783	0	0	0	0	0
TCONS_00093979	LG20	2165504	2165928	-	u	1134	2	1.93333	1.75384	2.59338	6.08136	3.84945	6.27832	2.20352	2.90665	4.34993	4.53537	4.42449	6.72837	7.62724	0.215918	0.150836	0	0.20678	0	0.118515	0.130876	0.62615	0.171282	0.117995	0.109485	0.26382	0
TCONS_00093990	LG20	2397813	2398183	-	u	761	2	2.48406	3.76961	3.7218	8.86179	3.48521	10.6228	3.3138	5.39777	6.14964	12.1211	5.47186	11.0646	13.6949	0	0	0	0.203212	0	0.194865	0.212357	1.1167	0.224896	0.190834	1.10532	0	0
TCONS_00095678	LG21	1504668	1505013	+	u	463	2	0.337548	0.997092	0.491107	0.264576	1.57708	2.35215	0.738341	1.02589	2.15339	3.0536	1.89425	2.41291	10.2926	0	0	0	0	0	0	0	0	0	0	0	0	0
TCONS_00096251	LG21	5466466	5466936	+	u	512	2	2.59363	5.22146	0.595992	5.30908	0.034333	2.91949	21.7813	8.34263	3.47589	6.26867	2.54993	6.51172	5.15088	0	0	16.7467	0.0168445	0.00435073	27.9393	17.1643	0	0	22.2597	72.5878	28.1013	0
TCONS_00096429	LG21	7195265	7195419	+	u	654	2	0.299761	0.129848	0.138228	0.807045	1.53605	0.747923	0	0	0	0.439974	0.527761	1.8057	0.182001	0	0	0	0	0	0	0	0	0	0	0	0	0
TCONS_00097065	LG21	9658450	9658559	+	u	710	2	3.01619	1.82315	5.92009	0.728108	3.51644	1.21033	0.883982	0.43487	0.556617	0.508589	0.812204	0.390866	1.3474	0	0	0.280638	0.388265	0	0	0.293003	1.04852	0.326935	0	0	0.225736	0
TCONS_00099091	LG22	1055890	1056991	+	u	1132	2	0.743322	1.16085	0.927507	0.297511	0.216353	1.24722	0.69161	0.697302	3.68328	1.85061	2.99649	2.04986	0.276103	0	0	0	0	0	0	0	0	0	0	0	0	0
TCONS_00099340	LG22	2435432	2435702	+	u	422	2	0.96442	0.974653	0.601382	0.246288	1.64089	1.19191	0	0.659378	0.532117	1.06784	0	0.466402	0	1.01565	5.37191	11.0819	1.4285	0.800132	0	0.485969	2.32278	7.66497	5.98583	9.51046	13.1784	0
TCONS_00099601	LG22	5486797	5487141	+	u	412	2	0	0	0	0	0.000121045	0.000153183	0	0.000133582	0	0	0	0	0	0	9.30931	6.52098	0	3.77282	0	0	0	4.83e-05	0	0	0	0
TCONS_00101480	LG22	6029431	6030146	-	u	2356	2	7.12e-05	0	0	0.0563563	0.0087402	0.199529	0.000162154	0	0	0	0	0.0931045	0	0	0.34566	0	0.033931	0	0	2.67077	0	0	0	0	0	0
TCONS_00101482	LG22	6048210	6051290	-	u	5560	2	0	0.264565	0.301391	0.0268845	0.250539	0.209689	0.4535	0.000319102	0.393989	0.225519	0.0779312	0.0332678	0	0	0	0	0	0.0753989	0	1.13565	0	0.000151742	9.26e-05	0.00107068	0	0
TCONS_00101486	LG22	6053975	6058319	-	u	6824	2	0	0.00474664	0.000708485	0.63591	0.0021719	0	0.0756555	0	0.00708711	0	0.00461815	2.06e-05	0	0	0	0	0	0	0	0.0633534	0	0	0	0	0	0
TCONS_00101510	LG22	6229184	6229826	-	u	1477	2	0.271237	0.569841	0.395879	0.451713	0.556934	1.33197	0.991296	0.803899	0.634998	1.01365	0.562196	0.849353	0.329054	0	0	0	0	0	0	0	0	0	0	0	0	0
TCONS_00099736	LG22	6243006	6243640	+	u	713	2	0.504013	1.06181	0.757171	2.20011	1.12235	3.89194	0	1.74332	0.823139	2.14016	1.64233	2.00305	0.154013	0.203926	0	0	0	0	0	0	0	0.226451	0	0.327235	0.557536	0
TCONS_00099767	LG22	6479048	6479903	+	u	967	2	0.595395	1.34315	0.696456	3.76916	2.39653	2.0203	1.76303	0.796419	1.25079	2.44976	1.37739	1.74415	1.02328	0.983969	0.24139	0.412224	0.594467	0.586632	0.918377	1.70084	0.823212	0.965331	1.39768	1.74897	0.754853	0
TCONS_00100196	LG22	8759652	8760063	+	u	670	2	0.56327	0.605183	0.755765	0.372235	0.830919	0.461514	0.778669	0.618895	0.611548	0.522828	0.950039	0.521212	0.915879	0	0	0	0	0	0	0	0	0	0	0	0	0
TCONS_00100488	LG22	9592653	9593364	+	u	1433	2	1.36666	1.71673	1.85821	0.932451	0.368115	0.962241	0.442212	0	0.506026	0.00179514	0.66195	0.65053	0.0656511	0.347401	0	0.0401491	0	0	0	0	0.185621	0	0	0	0.222691	0
TCONS_00104201	LG23	163787	164323	-	u	1665	2	1.20916	2.16886	2.02272	1.45751	2.60372	1.67924	1.09717	0.455099	0.678622	0.70199	0.959768	0.728183	1.19587	0	0	0.217616	0.0825778	0.211936	0	0	0.0410193	0.0698163	0.100766	0.0912553	0.11686	0
TCONS_00103344	LG23	3085693	3085766	+	u	624	2	0.309932	0	1.17358	0.4135	2.225	4.75277	1.17581	1.46436	1.55532	0.494133	0.173191	0.461643	17.207	0	0.340084	0	0.678662	5.83e-05	3.94713	1.21076	1.20147	0	0.256607	1.71325	0	0
TCONS_00105332	LG23	4616366	4616798	-	u	702	2	0.138829	0	0.0713282	0.553142	0.152576	0.116598	0.0992277	0.133632	0	0.33708	0.210314	0.0457091	0.071645	0	0	0	0	0	0	0	0	0	0	0	0	0
TCONS_00105429	LG23	5525488	5525775	-	u	1089	2	5.61454	3.24575	4.17113	0.617637	3.04287	2.69626	2.52483	1.45046	2.50218	1.97621	3.22819	12.4733	4.22953	0	0	0	0	0	0.134619	0	0	0	0	0	0	0
TCONS_00107271	LG24	6762928	6763182	-	u	1348	2	0.432942	0.832666	0.235326	0.335485	0.281768	0.290547	0.73751	0.381587	0.303461	0.177665	0.000869587	0.78787	0.135402	0	0	0	0	0	0	0	0.0187213	0	0	0	0	0
TCONS_00106467	LG24	6799789	6800203	+	u	456	2	0	0.737018	0	0	0	0.227426	0	0	0	0	0.166029	0.245191	2.42337	0	0.232543	1.32672	0	0	0.655582	1.29526	0.30122	0	0	0.267716	0	0
TCONS_00107565	LG25	1050645	1051423	+	u	803	2	4.01488	5.18272	3.53989	3.44115	2.20321	2.07456	4.8588	1.60605	2.34688	1.9871	2.55514	2.80716	2.18397	0	0	0	0	0	0	0.202839	0	0	0	0	0	0
TCONS_00107637	LG25	1466626	1467271	+	u	873	2	2.49595	1.93299	0.807331	2.7093	2.50043	0.731258	0.483927	1.1737	0.393737	0.801606	0.742145	1.34657	1.47262	7.51e-05	0	9.72e-05	0	0	7.07e-05	0	0	0	0.000215589	9.7e-05	0	0
TCONS_00107638	LG25	1466650	1467271	+	u	791	2	1.15015	0.241284	1.61895	2.29791	2.47e-05	1.55225	0.379599	0.223298	0.24725	1.51655	0.0626268	0.512255	0.185456	0.240702	0	0.392798	0	0	0.158261	0	0	0	0.93593	0.255567	0	0
TCONS_00107640	LG25	1466626	1467271	+	u	1195	2	1.85562	2.04765	1.38222	0.889483	0.339323	1.1954	0.296354	0.76848	1.10762	0.52446	1.48089	2.11128	0.442623	0	0	0	0	0	0	0	0	0	0	0	0	0
TCONS_00109472	scaffold_1045	37310	38200	+	u	1352	2	0.852701	0.617637	0.340773	0.274499	0.298394	0.50804	0.350334	0.0124175	0.236046	0.00334478	0.411822	1.63965	0	0.293923	0	0.0329895	0.0477484	0.43827	0	0	0	0.228637	0.147409	0	0.0967127	0
TCONS_00110039	scaffold_1176	19726	19877	+	u	965	2	1.035	0	0.736177	0	0.0668007	1.89241	0.435217	0.994119	1.70523	1.53641	0	1.90063	0.369698	0.305614	0	0.602791	0.104935	0.167728	0.223958	0	1.43962	0.972513	0.865282	0.212481	0.306057	0
TCONS_00110072	scaffold_1185	39724	40129	+	u	1416	2	0.194365	0.065191	0.128515	0	0.118336	0.171468	0	0.0839253	0	0.18569	0	0.15431	0	0	0.0922887	0.00299312	0.301637	1.74e-05	2.79e-05	1.28e-05	1.67e-05	2.24e-05	2.0944	0.000157561	0	0
TCONS_00110219	scaffold_1222	27195	28919	-	u	5332	2	1.0551	4.1413	0.941485	1.87372	1.70465	1.84576	2.60751	1.65016	1.42674	1.67729	2.79337	1.63612	0.725748	0.0416836	0.0744412	0	0.0746279	0	0.0310655	0.0171863	0	0	0.0315048	0.0289268	0	0
TCONS_00110743	scaffold_1348	1723	1857	-	u	343	2	2.52004	0.818539	1.45043	0.128307	4.03583	4.60697	0.213866	1.18037	0.487726	2.10269	1.75808	2.84856	0.508908	0	0	0	0	0	0	0	1.45789	0	0	0	0	0
TCONS_00110744	scaffold_1351	6719	7590	+	u	1177	2	0.217862	0.096701	0.190947	0.197001	0.022667	0.505148	0	0.0212574	0.0637509	0.0260512	0.0206304	0.084187	0	0	0	0	0	0	0	0	0.0397935	0	0	0	0	0
TCONS_00110751	scaffold_1353	12597	12706	+	u	210	2	17.7641	2.51695	2.83814	0	3.96183	2.30154	0	18.2115	1.92469	4.81753	2.78394	0	3.74626	14.1305	7.3036	0	0	9.09739	0	0	50.5379	14.3282	19.7059	0	6.64458	0
TCONS_00111270	scaffold_1489	16974	17304	-	u	730	2	0	0.127433	0	0	0	0.0980947	0.11152	0.240774	0.181857	0.0200295	0.0662735	0	0	0	0.816393	0.104456	0.781827	0.344601	0.365993	6.80121	0.137486	0.825323	1.05058	1.38773	0.283551	0
TCONS_00111691	scaffold_1657	843	1741	+	u	1068	2	0.050839	0.513789	0.304394	0.0759969	0	0.125166	0.197001	0.147883	0.199085	0.110088	0.142354	0.177453	0.134215	0	0	0.135773	0	0	0	0.469191	0	0	0	0	0	0
TCONS_00112091	scaffold_1820	20771	21588	-	u	1118	2	3.85577	3.95791	3.56443	2.60336	2.34604	3.37081	4.25729	1.46128	2.07189	2.40282	1.97012	3.78221	1.20728	0	0.125452	0.113212	0	0	0.120134	0.320813	0	0	0	0.103951	0	0
TCONS_00112221	scaffold_1889	14247	15121	-	u	3145	2	5.82e-06	6.25e-06	0	0	0.0746229	0	0.049929	9.14e-06	0	0.0383205	0	0	0	1.58e-05	2.88e-05	0.577969	0.306377	3.95e-05	3.49e-05	0	1.82e-05	2.89e-05	0.70626	0.280633	1.78e-05	0
TCONS_00112574	scaffold_1972	6394	6727	-	u	700	2	0.127226	0.00305887	0	0.000592437	0.000164116	1.93801	0.0862704	0.202332	0.00211929	0	0.165689	0.0440004	0	0	0.675777	8.58e-05	0	0.00846733	0	2.82437	0.39731	5.35e-05	0	0	0	0
TCONS_00112667	scaffold_2018	9934	10416	-	u	554	2	0	0	0	0	0	0	0	0	0	0	0	0.0812363	0	5.40906	0	0	0	0	0	0	0	0	0	0.404652	1.62786	0
TCONS_00113003	scaffold_2185	4950	4961	-	u	267	2	11.6758	8.78879	0.931111	4.6639	1.83516	4.28922	0	3.87133	2.81423	1.69327	3.62617	0	2.28259	0.00406998	3.60017	2.62478	0	0	0	0	0	0	0.00473416	18.0383	0.00394155	0
TCONS_00113675	scaffold_2635	1261	2148	+	u	1817	2	0.228123	0.539113	0.273439	0.938594	0.680573	0.78239	0.726262	0.591977	0.755126	1.10238	0.185382	0.675821	0.33771	0	0.0465525	0.107757	0.0899842	0.0701953	0.482413	1.28946	0	0.330235	0.169522	0.197023	0.411324	0
TCONS_00113824	scaffold_2829	5534	5615	+	u	1674	2	62.6816	52.2034	59.1575	26.8518	28.4822	95.1652	105.377	88.243	92.7624	98.9052	79.52	62.8728	49.8729	0	0.106224	0	0.0435458	0	0	0.102202	0	0.473798	0	0	0	0
TCONS_00114347	scaffold_485	71947	73155	-	u	1579	2	0.39862	0.180382	0.329052	0.0371083	0.177069	0.200214	0.0521169	0.000123848	0.569724	0.103107	0.223897	0.202064	7.28e-05	0	0.0643102	0.0832211	0.066225	0	1.94e-05	1.36e-05	0	0.0778956	0	0.138485	0.089959	0
TCONS_00114696	scaffold_552	15843	16165	+	u	1210	2	0.730866	1.14125	0.431954	0.741639	0.495561	5.17e-05	2.05485	0.476776	1.85764	0.254231	0.0458286	0.123507	7.76896	0	0	0	0.116925	0	0	0	0.0342393	4.82e-05	0	0	0	0
TCONS_00116016	scaffold_800	35353	35545	-	u	715	2	0.376802	0.626968	0.746454	0.694112	0.272026	0.181755	0.256067	0.166226	0.267317	0.0501831	0.685089	0.487727	0.111451	0	0	0	0	0	0	0	0	0.549059	0	0	0	0
TCONS_00116138	scaffold_827	53129	53346	+	u	337	2	1.97997	1.8785	2.3843	0.348347	0.512615	1.62699	0.888654	1.8268	0.508912	3.33013	1.9053	2.97362	1.18129	1.22266	0	2.19015	1.08623	0.669938	1.73195	2.84569	2.34495	6.29887	0	4.18578	2.08149	0
TCONS_00106239	LG24	3139973	3141525	+	u	1662	2	0.023776	0.0163665	0.167506	0.00159782	2.37e-06	0.0373526	0.128868	0.00739265	0.0142854	1.49e-05	0.159707	0.0123749	1.66e-06	0.118923	0.000436901	0.42249	5.75e-06	0	0.181255	0.457598	1.26e-05	0.000268044	0.0410707	1.41593	0.232115	3.19e-06
TCONS_00048434	LG09	3404343	3404467	+	u	892	2	0.3823	0.788238	0.349719	1.13061	0.176087	0.950152	0.297367	0.185771	0.525028	1.08405	0.480072	0.106773	0.328219	1.41835	0.987978	1.05668	1.90574	0.181408	1.31482	1.49253	0.906454	0.608301	1.90404	2.01149	2.16301	7.1e-06
TCONS_00110220	scaffold_1222	27195	28919	-	u	2174	2	2.17639	9.81199	4.60391	3.63612	6.86031	3.38823	7.48329	2.11665	2.98022	3.80475	5.40882	6.26593	4.3224	0	0	0	5.76e-05	0	0	0	0	0	0	0	0	1.41e-05
TCONS_00009094	LG02	5833418	5834851	+	u	1655	2	0.641084	0.8276	0.690308	1.7502	0.815433	0.794182	1.29192	1.31107	0.939501	1.30395	1.28759	0.963139	1.02161	0.525266	0.874707	0.0922726	0.0235555	0.0310036	0.0269356	0.104822	0.642875	0.000158714	1.21661	1.23757	1.60632	1.55e-05
TCONS_00018523	LG03	11051342	11051864	-	u	1294	2	0.245681	0.126999	0.0575004	0.275079	1.37377	0	0	0	0.000323058	0	0	0.243406	0	0.207028	0.186532	0.278374	0.225599	0	0	0.0040966	0.000460483	0.180945	0.445875	0.438918	0	1.66e-05
TCONS_00045781	LG08	4111940	4112063	-	u	1811	2	0.0973388	0.224351	0.206566	0.0511492	0.0451493	0.286517	0.919765	1.11117	0.516455	0.297427	0.140263	0.306847	0.450881	3.66e-05	3.66e-05	4.05e-05	0.0710725	9.65e-05	2.35e-05	3.74e-05	0.211469	3.77e-05	7.13e-05	0.0396274	3.87e-05	1.79e-05
TCONS_00016242	LG03	13010945	13011784	+	u	1012	2	0.119219	0.433215	0.188104	3.4e-05	1.78e-05	0.221094	0.400477	1.59454	0.330642	0.85298	0.962926	0.00153128	0	0.170816	0	0	1.77e-05	0.141409	0	0.344784	2.8e-05	5.01e-05	4.63e-05	0	0	1.97e-05
TCONS_00107995	LG25	2900538	2900562	+	u	5071	2	3.2739	2.25096	1.20376	4.57389	0.741118	1.98732	4.46659	0.740532	2.95692	1.09498	3.73169	4.40248	2.58139	0	0.0230965	0.139627	0	0.0318534	0	0.123258	3.71e-05	0	0	0.0402132	0.000292422	2.54e-05
TCONS_00000967	LG01	3289191	3290020	+	u	891	2	0.47136	1.11255	0.0312023	0.447579	0.954579	0.00102255	0.000213014	0.739262	0.000718878	3.02e-05	0.000297147	0.217378	3.69488	0.787048	0.118846	0.430229	0.783754	0.854726	0.0388492	0.810061	1.06356	0.0400972	0	0	0	3.13e-05
TCONS_00074020	LG15	931721	931741	+	u	907	2	0	0	0.000923339	0.0557676	0	2.88e-05	0.0339686	0.000174951	0	0.0192556	0	0.135077	1.97724	0.245219	0.0512446	0.019352	0	0	0.27057	0	0	0	0	0	0.00332163	3.47e-05
TCONS_00101488	LG22	6053975	6058319	-	u	4820	2	0.351033	0.170285	0.343497	0.201319	0.943312	0.661845	0.428049	0.855789	0.333237	0.14877	0.952198	1.18941	0.379328	0.0655678	0.240021	0.0287117	0.336306	0.370401	0.484986	1.64e-05	0.0405783	0.488679	5.11e-05	0.675599	0.911383	4.87e-05
TCONS_00034922	LG06	2455456	2455523	-	u	1896	2	0.691834	0.787197	0.732081	0.586075	0.145389	0.209901	1.16617	0.669685	0.188051	0.182925	0.653966	0.224034	0.450337	0	0.144807	0.131213	4.47e-05	0.0965604	0	0.0141597	0	1.98e-06	0	0	0.0844223	5.78e-05
TCONS_00070412	LG14	4107593	4108031	+	u	768	2	0.410245	1.66716	0.48282	3.19946	5.85263	3.68794	0	0.199244	0.702203	0.152802	1.80408	1.80975	0.228841	4.28746	6.51018	2.86659	3.01483	0	0.666592	0.452654	1.37721	1.16023	7.5021	16.2717	10.8003	6.78e-05
TCONS_00024797	LG04	7657693	7657962	-	u	2572	2	0.152767	0.000153259	0.1345	0.106919	0.15423	0.000260894	0.000196781	0.199098	0.000175892	0.00424082	0.265008	0.000213183	0.0758236	2.94e-05	2.49e-05	1.05e-05	6.2e-05	4.09e-05	0.000774997	0.675681	0.00012691	7.17e-05	0.000441941	3.99e-05	2.07e-05	0.000125668
TCONS_00016885	LG03	15392704	15393571	+	u	997	2	0.814906	1.36802	1.01173	0.94894	0.84598	2.39242	1.58824	1.97845	2.25745	2.93949	2.98369	0.708262	1.03621	5.56e-05	1.4e-05	0.147471	0.653853	9.79e-05	0.128588	0.272264	0	0.000182599	0.520377	0.000116858	0.000129604	0.000128199
TCONS_00107067	LG24	4212825	4213298	-	u	586	2	1.19223	2.59886	2.06431	2.95051	1.42106	2.86301	1.11225	0.124171	2.84649	1.68964	6.45398	3.75041	4.13e-05	1.0972	9.7e-05	0	0.000110331	0.405765	0.00012464	0.000374696	0.887094	0.000144591	0	1.27528	6.62191	0.00014239
TCONS_00085119	LG18	734058	734752	+	u	2768	2	0.00269745	0.0557008	0.0654736	1e-05	0.000493042	2.03e-05	9.63e-06	0.00274605	0.053989	0.114901	0.0645237	0.0532364	0.0523609	0	0.096957	0.0693167	0	0.00100342	0.00515357	0.54801	0.14989	0.13692	0.000383804	0	0	0.000211624
TCONS_00113114	scaffold_2241	12638	13280	-	u	1755	2	0	0	0	0	0	0	0	0	0	0	0	0	0	0	0	0	0	0	0	5.52996	0.490686	0	0	0	0	0.000295151
TCONS_00005374	LG01	9747743	9749238	-	u	3740	2	0.120697	0.151209	0.260427	4.8e-05	0.00677117	0.0380446	0.00922116	0.0591645	0.000548143	0.0186732	0.0557273	0.00252825	0.0347896	0.156582	0.0080423	0.0685828	0.0639174	0.412861	0.0269311	0	1.41622	0.0860592	0	0.00360759	0.822503	0.000299137
TCONS_00116320	scaffold_844	36982	37693	-	u	963	2	0.356604	0.351296	0.24938	1.22278	0.580422	0	0	0.14194	0	0	0.0412299	0.00399026	0	2.32516	4.01528	8.80368	8.14428	0.000274699	2.77276	0.122959	0.025169	2.04187	3.40317	0.756723	1.23501	0.000303609
TCONS_00073047	LG14	9187723	9187910	-	u	346	2	0.410519	0.00261777	0.00707097	0.000268552	0.000209087	0.00252623	0.00280737	0.00408674	0.0028354	0.532581	1.82678	0.00688141	0.00338004	19.4149	14.3532	15.9983	13.8757	0.00479629	82.4981	0.00162188	12.7238	0.0253354	0	40.1868	65.6544	0.000316081
TCONS_00047196	LG08	13241714	13241896	-	u	297	2	0.52244	0	0	0	0	0	0	0	0	0	0	0	0	2.60368	0.724679	3.98682	2.24541	0	0	1.31886	1.6543	0	0	0	0	0.000379125
TCONS_00000347	LG01	913405	914131	+	u	1147	2	0.468194	0.642375	0.242978	0.35292	1.01628	0.791131	1.2014	2.04628	1.29386	1.33562	1.65401	0.944445	1.26085	0.0852856	0	0.296841	0.598944	0.592509	0	0.226392	0	0.000343713	0.536026	0	0	0.000410528
TCONS_00077879	LG16	3340029	3340367	+	u	1757	2	0.227641	0.164924	0.185852	0.164992	0	0.000554476	0.764734	0.846497	1.3542	0.610595	0.435763	0.0483583	0.158685	0.000580309	0.000329784	0.00012297	0.000294548	0.0010458	3.84e-05	3.4874	0.00164959	3.31e-05	0.152138	8.62e-05	0.00135501	0.000459377
TCONS_00100490	LG22	9592653	9593364	+	u	1224	2	1.26083	1.66309	0.634778	0.340643	0.23917	0.50045	0.706998	0.275083	0.00100858	1.65873	0.382429	10.9068	0.898841	1.2826	0.944238	0.29591	0.115707	0.0192479	2.04292	0.0312431	1.9466	2.10349	7.19775	1.93723	1.32862	0.000719104
TCONS_00098916	LG22	112416	114287	+	u	1947	2	0.00146926	1.91952	0.000531735	0.00246715	0.000765739	0.000896821	0.000473901	0.000316509	0.000247559	2.61335	0.000207154	0.00041372	3.64361	0.105589	0.462531	0.844206	4.56266	0.542991	1.42828	3.50357	0.00135723	0.638854	4.06307	0.0013788	3.37305	0.000833256
TCONS_00107656	LG25	1532414	1532796	+	u	911	2	0.0505155	0.232516	0.113205	0.165242	0.0021469	0.498135	0.086087	0.109864	0.434769	0.563299	0.336261	0.0952003	0.287743	0.000308833	0.000411641	0.518309	0.0935114	0.783043	0	0.349212	0.293338	0.48014	0.527943	0	0	0.000924732
TCONS_00022332	LG04	12534125	12537704	+	u	3739	2	0.148722	0.000341769	0.000616853	0.000585766	0.000496038	0.000520256	0.000545977	0.000470033	0.000672139	0.927081	0.59184	0.000536156	0.000586378	0.00221597	0.00190456	0.00205273	0.00197004	0.00186225	0.00215789	0.00239179	0.00190058	0.00209184	0.00175506	0.00188652	0.00195585	0.00192808
TCONS_00030367	LG05	4715263	4715333	-	u	552	2	0.00045157	0.0328707	0	0	0	0.000334529	0	0.000522985	8.18e-05	0.0003135	0	0.00142428	7.78e-05	0.00703966	0.00748546	3.39423	0	0.00669682	0.00546143	0.00274419	0.00510861	0.00618608	0.00508969	0.00252926	0.000582265	0.00223542
TCONS_00080020	LG16	8086508	8086532	-	u	511	2	2.56487	3.70189	1.52487	0.343073	1.67953	0.394356	0.976495	0.522651	1.41493	0.326146	0.434883	1.62672	0	0.000597751	0.00565706	0.0026129	0.00046078	0.252768	0.370332	1.24435	0.00351435	0.00317637	0.00317389	3.56877	0.00178947	0.00298467
TCONS_00093407	LG20	10772749	10778330	+	u	5790	2	0.245693	0.534815	0.466677	0.322233	0.491122	0.561336	0.260156	0.114326	0.274828	0.264151	0.135068	0.0914212	0.170625	3.17e-05	0.0574491	0.048665	0.0161664	0.0723203	0.0685358	0.0460598	0.00422251	0.0244255	0.103719	0	0.0429724	0.00384518
TCONS_00055116	LG10	2506372	2506599	-	u	408	2	0	0	0.0535169	0	0	0	0.0748372	0	0	0.313929	0.120928	0	0	1.81807	0.000433558	0.475973	2.12912	2.84349	4.46311	5.94916	7.15662	6.61693	3.77199	9.28032	0	0.00618177
TCONS_00079854	LG16	7310378	7310970	-	u	1135	2	1.64725	2.45914	1.17701	1.25927	1.00165	3.62669	3.42298	3.16792	4.62333	1.29488	5.48509	1.92482	1.49816	0.0103549	0.00603028	0.0148168	0.0067054	0.0066583	0.00587166	0.00741121	0.037765	0.00492959	0.0109347	0.00472784	0.00610354	0.00720609
TCONS_00109584	scaffold_1061	1061	1389	-	u	361	2	0	1.07743	1.18698	0	17.3508	2.48058	0	0	0	0	0	0	99.6377	81.0779	54.5536	27.5711	153.302	23.4088	364.839	3.47756	23.9305	57.8305	53.5266	225.181	353.711	0.00745473
TCONS_00108225	LG25	3612789	3613765	+	u	1104	2	0.00104429	0.780951	0.739745	0.72231	0.484774	1.93431	0.0955951	0.168174	1.46929	1.71883	0.905188	1.83789	0.144053	1.27893	1.28326	0.628315	0.672949	1.19884	1.04907	2.23263	0.0118354	0.000517737	0.471536	3.94985	0.0170344	0.00747341
TCONS_00112191	scaffold_1874	19991	20386	-	u	621	2	0.527918	1.09312	0.946884	0.27934	0.444134	2.10786	2.01484	0.201166	0.263047	2.65697	0.527208	3.45377	8.9508	0.649162	1.02304	1.04042	1.00924	9.06e-06	1.10577	2.28315	0.946062	0.956435	0.272181	0.438779	0.678449	0.00798899
TCONS_00073815	LG15	472886	473182	+	u	318	2	1.21441	1.3148	0.982202	1.3107	1.0513	3.58737	0.376568	0	1.11947	0.368079	3.97132	0.684178	0.790851	1.11531	0.428982	3.67e-05	0.124028	0	0	0.444142	2.70387	0.887864	5.76554	1.23396	0	0.0136805
TCONS_00046166	LG08	7985917	7985980	-	u	364	2	0.861909	0.000163375	0.000111233	0.000151179	0.000217923	0.000217229	0	0.000179976	0.000154441	0.000134062	0.000141434	0.000128157	5.19e-05	0.00101559	0.00128664	6.15122	0.000987931	3.27345	0.00194262	4.67e-05	0.00156356	0.00211856	6.25534	0.00220865	7.18964	0.0153431
TCONS_00049505	LG09	11750828	11751160	+	u	1559	2	0.951316	0.358973	0.672265	1.69855	0.586456	0.732998	0.122655	0.256525	0.390574	0.0464385	0.809148	0.28236	2.57669	0.046431	0.159468	0.00660979	0.0305774	0.531785	0.198452	0.352963	0.218953	0.459213	0.337344	0.65147	0.559502	0.015509
TCONS_00041501	LG07	11450163	11450256	-	u	1329	2	0.348785	0.0291721	0.439414	0.0237522	0.297592	7.39e-05	1.03895	0.000527408	0.000275323	8.75e-05	0.408977	0.140747	0.0202576	6.38e-05	0.0629341	0.000187527	0.363721	0	0.0235709	0.587063	0.040415	2.36e-05	0.0278689	0	0.000104064	0.0299734
TCONS_00018521	LG03	11051147	11051804	-	u	3377	2	0.450888	0.261643	1.02714	0.412469	0.814579	0.82715	1.40167	0.790172	1.06001	1.84749	0.874962	1.14018	1.13718	0.0900793	0.0248409	0	0	0.0542184	0	8.39e-05	0	0	0	0	0.0732694	0.0355576
TCONS_00009136	LG02	6814317	6814359	+	u	287	2	0	0	15.2638	0	0	0	0	0	0	14.0728	0	0	0	4.97942	0.104165	0.418925	0.0104349	27.096	0.0888359	36.9998	20.1795	14.1319	0.106021	44.1848	6.83134	0.0401855
TCONS_00043865	LG08	10434054	10434260	+	u	975	2	0.720891	0.0607399	0.0091148	0.0189165	0.00318139	0.0112983	0.0679076	0.0438236	0.0201052	0.0354864	0.0196684	0.00616593	0	0	0	0.0994606	0	0.0601394	0	0.000652585	0	0.0836286	0	0	0.07649	0.0432385
TCONS_00091685	LG19	9811833	9812780	-	u	1813	2	4.10085	9.17362	6.56676	13.4707	7.22103	9.21283	6.64726	3.30628	6.70467	4.84907	9.78818	11.5729	5.84744	0.0466955	0.290721	0	0.623495	0.554893	0	0.161931	0.11215	0.000197378	0	0	0.267464	0.0641071
TCONS_00018022	LG03	3752593	3753512	-	u	1153	2	0.981637	0.588956	1.79344	3.53712	1.89821	5.36948	1.85143	1.40204	3.36696	2.73709	2.41426	5.12908	1.90203	0.699726	0.733512	1.76139	0.844313	0.0268335	0.019985	0.687693	1.81576	1.00157	0.65577	2.25194	1.79084	0.0644841
TCONS_00014806	LG03	1478168	1479745	+	u	2083	2	0.839888	0.723145	0.644805	0.0187354	0.806604	0.634705	1.58945	0.235154	0.39769	0.391953	1.33773	0.58578	0.644291	9.19e-07	0	0.0910054	0.0900509	0	0.191921	0	0.0345799	0	0.120558	0.165809	0.113299	0.0733279
TCONS_00011772	LG02	4234783	4238368	-	u	6838	2	0.638987	1.01699	0.582329	1.25591	0.585551	1.2245	3.62401	2.20451	3.174	2.24381	2.76597	1.68886	1.65987	0.0686954	0.0884332	0.0773949	3.82e-06	0.0282843	0	0.295692	0.0745868	0.302336	0.341868	0.179191	0.123087	0.073918
TCONS_00097354	LG21	10555262	10556717	+	u	1791	2	1.65394	1.59804	1.29577	2.38002	3.37347	1.8212	2.50626	2.63333	1.55473	1.67832	0.653744	1.46032	1.79825	0	0.166965	0	0	0.235965	0	0.0768159	0.368976	0.196766	0.378463	0.109645	0.179535	0.0831003
TCONS_00099095	LG22	1077463	1078858	+	u	1454	2	6.75011	2.57696	2.90965	2.02316	0.995356	2.20677	0.966216	1.03991	1.05046	2.15022	1.75077	1.57541	0.801044	0	0.0980343	0	0.107249	0	0	0	0.107915	0	0.339951	0.122313	0	0.0900036
TCONS_00022331	LG04	12515468	12516601	+	u	1202	2	1.35767	0.445206	0.125238	0.0212223	0.0412382	0.0697057	0	0.118678	0.0719178	0.213224	0.0308436	0.078627	0.0385939	0.130777	0	0	0.000491944	0.195425	0	0	0	0	0.235096	0.128167	0.959015	0.0920489
TCONS_00049858	LG09	13078724	13079586	+	u	1405	2	8.01539	9.8305	9.35188	10.9831	5.63071	8.60644	7.00948	7.69382	6.87114	8.57582	8.49113	9.36165	4.72447	0	0.120747	0	0	0	0	0.0837672	0	0.118418	0	0	0	0.0922668
TCONS_00073715	LG15	138262	141802	+	u	3895	2	0.495122	0.513379	0.301996	0.504006	0.429737	0.586828	0.34402	0.155962	0.362228	0.211902	0.306493	0.535705	0.237054	0.0860063	0.12054	0.0119819	0.187351	0.0655173	0.284913	0.208369	0.180152	0.0926412	0.195408	0.128444	0.0832154	0.0984115
TCONS_00064925	LG12	9337086	9341695	-	u	6754	2	0.805289	0.194393	0.189579	0.0422375	0.0942879	0.160069	0.272469	0.272539	0.26277	0.25876	0.198986	0.114588	0.109127	0	0.0324299	0	0.0747707	0.259491	0	0.07187	0.116329	0.0845175	0	0	0	0.101067
TCONS_00051284	LG09	7513947	7514625	-	u	705	2	0.990558	0.676897	0	0.5103	0.0375392	1.23578	0.654153	1.21875	2.88496	1.18996	1.20135	0.580796	7.26472	0	0.574661	0	0.674435	0.170298	0	2.44576	0	0.252676	1.323	0	0.125207	0.103689
TCONS_00000970	LG01	3289818	3290020	+	u	1918	2	1.46852	0.787707	0.931325	0.54636	0.240381	0.465783	3.37818	1.74289	1.3432	1.33573	1.64471	0.332828	1.1223	0.304737	0.501773	0	0.0663541	3.87e-05	0.0986345	0.715007	0.186254	0.497667	0.322212	0	1.73e-05	0.104342
TCONS_00085417	LG18	4400006	4400962	+	u	1176	2	0.017865	0.159005	0.0173164	0.0912423	0.0174191	0.055806	0.0886782	0.0360591	0.512127	0.126564	0.037659	0.0500962	0	0.118715	0.430831	0.0825607	0.16949	0.0552583	0.0847043	0	0.219167	0.0888171	0.0841942	0.628454	0.172381	0.10639
TCONS_00041106	LG07	6552259	6554210	-	u	2152	2	0	0	0	0	0	0	0	0	1.59e-05	0.15475	0	0	0	0.30668	0.503787	0.640126	0.554157	0	1.22043	0.424302	0.849862	0.525733	1.35034	0.773055	1.18729	0.108113
TCONS_00061945	LG12	5830040	5830147	+	u	1286	2	0.139085	0.110828	0.238423	0.128868	0.0536986	0.250008	0.520509	0.503083	0.926317	0.0784209	0.507356	0.770967	0.147646	3.55e-06	0	2.91e-05	0.0445355	0.156239	0.10962	0.0946186	0.233258	4.08e-06	0.669092	7.68e-06	0.880677	0.113301
TCONS_00114348	scaffold_485	72123	73375	-	u	2093	2	0.0618624	0.656559	0.21602	0.48864	0.097606	0.243964	0.552409	0.231118	0.105147	0.314565	0.309879	0.285706	0.294593	0.0526116	0.160742	0	0.0521643	0.0432084	0	0.161591	0.223826	2.66e-06	0.0652403	0	0.0570116	0.118796
TCONS_00012310	LG02	10190534	10191141	-	u	1098	2	1.07782	0.465946	0.528832	0.850731	0.40123	2.16461	1.27327	2.74974	1.39902	3.98907	0.959545	2.95623	1.28456	0.127242	0.18919	0.145791	1.02558	0.222632	0.0384881	0.94515	0.319656	7.84798	4.26408	2.25374	3.15325	0.119367
TCONS_00044683	LG08	13557280	13558735	+	u	1768	2	0.0463963	0.0558142	0.029515	0.337094	0	0.0596164	0	1.99e-05	0.283055	0.175696	0.0842776	0.0371088	0.0673085	0.150873	0.13973	0.257047	0.481213	0.25752	0.723538	0.37281	8.81e-05	0.288972	0.875974	0.686368	0.971682	0.120853
TCONS_00014896	LG03	1925870	1926847	+	u	1736	2	0.342796	0.230832	0.24537	0.442211	0.0561815	0.967957	0.308999	0.633847	0.701405	0.504376	0.735018	1.54347	0.167174	0.505658	0.961951	1.34529	0.220181	0.714525	1.34975	0.558596	0.907632	1.20272	2.72162	3.49618	0.320281	0.133838
TCONS_00082649	LG17	9280768	9281172	+	u	979	2	0.810695	1.80728	1.00811	1.18399	0.587548	0.707341	1.35717	0.622936	0.989686	1.30433	0.898118	0.608389	0.576645	0.178212	0.554231	0.206032	0.0777518	0.299001	0	0.546719	0.573411	0.236747	0.397587	0	0.501717	0.136179
TCONS_00105092	LG23	3418345	3418854	-	u	4156	2	0.173568	0.112998	0.154175	0.226119	0.31032	0.210392	0.555618	0.280315	0.472684	0.579065	0.286938	0.194881	0.853865	0.237237	0.317029	0.0193195	0	0.0597414	0.125403	0.664458	0.36358	0.159732	0.398326	0.153837	0.154602	0.143016
TCONS_00097617	LG21	1355841	1356306	-	u	530	2	0.655197	0.0171017	0.00367401	0.0127161	0.00751637	0.0125114	0.0090103	1.49791	0.780842	0.197786	0.00961446	1.1227	0.00722286	0.0721173	2.4594	0.0131614	2.52592	0.00632038	0.0138824	0.0152034	0.686914	0.281964	0.00578806	1.28608	0.71058	0.148497
TCONS_00042077	LG07	13282594	13283185	-	u	4871	2	0.914745	0.86685	0.706891	0.87307	2.44325	0.880461	0.66149	0.333678	0.606894	0.888543	0.636103	0.75321	1.03641	0.0688552	0.0537994	0.0103618	0.0875551	0.0308821	0.212056	0.066298	0.0490118	0.102133	0.0438119	0.185454	0	0.150276
TCONS_00047791	LG09	700861	701565	+	u	888	2	1.32685	0.658633	0.687851	4.36334	2.42192	2.29681	0.163702	0.112118	0.227097	1.10008	0.420438	1.9904	0.364684	0.294998	1.0308	0.187059	0.442196	0	1.44139	0.274381	0	0.261257	0.677342	1.35962	1.06222	0.150346
TCONS_00037597	LG07	2222775	2224291	+	u	2320	2	0.583188	0.478784	0.5242	0.446882	0.51708	1.24893	3.38921	2.05899	3.4456	2.80002	3.91712	1.83487	1.47097	0	0.227781	0	0.253631	0	0.0626147	0.165288	0.190874	0	0	0	0	0.150598
TCONS_00115387	scaffold_668	5754	7138	-	u	1725	2	0.185717	0.403954	0.302819	0.106927	0.0878746	0.259359	0.194416	0.184282	0.353388	0.141131	0.306975	0.851116	0.159054	0	7.37e-05	0.111681	1.71e-05	0.266273	8.68e-06	0.482676	0.311358	0.223215	0.00730884	0.153167	0.381057	0.154053
TCONS_00107126	LG24	4615093	4615728	-	u	2973	2	0.0916563	0.178229	0.28382	0.225026	0.234253	0.724698	0.216041	0.277135	0.215786	0.176349	0.353884	0.239158	1.36547	0.0288263	0.0416962	0.121557	0.0269639	0.142777	0	0.204424	0.522204	0	0.901998	0	0.017135	0.156952
TCONS_00113302	scaffold_2371	12057	12083	-	u	1432	2	0.548513	1.29602	0.812596	0.395164	0.623201	0.485866	1.15354	0.718366	0.793895	0.758447	0.996771	0.67172	0.399148	0.270471	0.300533	0.591792	0.311837	0.204683	0.393912	0.594483	0.462911	0.267848	0.635	0.0857795	0.101861	0.159201
TCONS_00088468	LG18	9949336	9950972	-	u	2084	2	1.6492	0.795156	0.766951	1.29856	0.219087	1.2778	0.867229	0.563516	0.62011	0.463254	0.387011	0.455461	0.436103	0.0476923	0.431739	0.592227	0.622547	1.73721	0	0.232615	0.684312	0.604712	0.111379	0.164724	0.350742	0.162673
TCONS_00001129	LG01	4594919	4595270	+	u	833	2	0.682717	0.746455	0.448783	1.40143	0.104966	0.720552	1.15891	0.613786	0.208936	0.487845	0.424297	0.680855	0.263581	0.117103	0.08786	0.418112	0.459861	0.573764	0.168775	0.899531	0.821037	1.01993	0	0.170654	0.240187	0.16735
TCONS_00046538	LG08	10979528	10979790	-	u	712	2	0.254727	0.422683	0.641862	1.02494	0.392454	0.227317	0.369562	0.696948	0.432432	0.654749	0.322795	0.71493	0.196724	0.173498	0	0.156765	0.387617	0.133339	0.169723	0.741963	0.0519911	0.41544	0	0	0	0.167638
TCONS_00095231	LG20	10773955	10776714	-	u	3314	2	0.0357913	1.29326	0.349883	0.856641	1.13611	0.488746	0.124662	0.00196837	0.000192359	0.681437	0.0578239	0.319341	6.48e-05	0.123791	0.12599	0.188453	0.187495	0.0305688	0.00237023	0.208081	0.277088	0.132538	0.00010629	2.87e-05	0.0979802	0.171638
TCONS_00014808	LG03	1479203	1479745	+	u	1073	2	1.95696	1.34632	1.52252	0.866466	1.44075	2.18971	7.68166	2.80376	3.84904	3.70423	3.96239	2.41031	2.74175	0.501178	0.705314	1.40383	1.12722	0.523359	1.24538	0.499978	0.306167	0.382846	0.186956	1.65732	2.90728	0.172148
TCONS_00079911	LG16	7571635	7577435	-	u	5900	2	0.342305	0.436775	0.299588	0.45252	0.420717	0.485513	0.500066	0.307846	0.274126	0.164019	0.320303	0.442559	0.225797	0.0796262	0.0488496	0.00698054	0.0944481	0.125624	0.165322	0.262462	0.14636	0.065671	0.0496695	0.161717	0.0894292	0.17743
TCONS_00092400	LG20	2392768	2394976	+	u	2378	2	0.197896	0.00858606	0.498766	0.210608	1.20729	0.101629	0.195876	0.101891	0.188281	0.128736	0.106354	0.739244	0.0229277	0	0	0	0.0380342	0.0417386	0.223639	0.085726	0.0416011	0.0476029	0.164604	0.0332669	0.471581	0.177594
TCONS_00024021	LG04	2831795	2832033	-	u	1745	2	0.235841	0.199509	0.353245	0.287525	0.301845	0.112879	0.195612	0.212375	0.206295	0.0579881	0.186439	0.216237	0.054073	0.173952	0.393196	0.17815	0.288166	0.10573	0.110244	0.640528	0.280554	0.438908	0.604131	0.220024	0.542166	0.181455
TCONS_00091226	LG19	8303247	8306578	-	u	6760	2	0.383153	1.72974	1.10323	1.24986	0.381967	1.05765	1.26569	0.203742	0.512278	0.578329	1.22773	1.00446	0.417622	0	0	0.0612902	0.118835	0	0	0.109865	0.0934606	0.0868741	0.184657	0.0522497	0.048487	0.184413
TCONS_00048433	LG09	3391692	3392020	+	u	1076	2	0.281271	0.120129	0.747464	0.751312	1.62564	0.317165	0.178676	0.309329	0.137834	0.425007	0.381319	0.817275	0.471844	2.17e-05	0.74593	0.6729	0.98896	0.847216	0.684735	0.863629	0.510106	0.318771	0.202687	0.687322	0.386192	0.185036
TCONS_00055027	LG10	1973207	1973575	-	u	996	2	0.19973	0.525816	0.545524	0.346817	0.322056	0.769116	1.74022	0.860409	0.86439	0.372555	0.714023	0.618483	0.897867	0.658902	1.03736	1.46356	0.376153	0	1.24027	0.474843	0	0.167025	1.1438	1.46279	0.428443	0.190229
TCONS_00070196	LG14	3058063	3058827	+	u	790	2	1.26489	1.11253	1.2501	1.78492	1.96759	0.693503	0.288679	0.499342	0.426406	0.137844	0.953867	1.57277	0.494593	0.585285	0.598755	0.622506	3.25379	0.353154	0.216593	2.32537	0.178258	0.291539	0.598895	1.16859	2.83157	0.192493
TCONS_00085295	LG18	2630654	2631525	+	u	902	2	0.319747	0.905438	0	0.00880496	7.25359	0.162277	0	0.00297143	5.7e-05	0.000349816	0	0.000254346	0	0.00267684	2.55284	1.4245	0	0.00102352	0.0034375	5.49e-05	2.71058	9.10574	18.6399	0.000755651	0.000870441	0.194196
TCONS_00115172	scaffold_633	34351	36065	-	u	2171	2	0.22677	0.300933	0.207329	0.70388	0.502869	0.218404	0.369529	0.273047	0.695877	1.17266	0.664902	0.667296	4.45228	0	0.47548	0.689816	0.00058235	0.338026	0.0753053	0.697497	0.571257	0.383169	0.989365	1.18117	1.012	0.201258
TCONS_00102681	LG23	31365	36373	+	u	5861	2	0.00084993	0.291297	0.0348638	1.27404	0.849517	0.282553	0.104514	0.0745241	0.114522	0.0791711	0.056132	0.337035	0.0244485	0.0858658	0.121623	0.0635675	0.0969667	0.283255	0.226041	0.0867532	0.1072	0.212021	0.48047	0.175727	0.186218	0.206936
TCONS_00092216	LG20	1010506	1010722	+	u	970	2	0.000106847	0.378759	0.672659	0.413857	1.33792	0.45038	1.50997	0.896323	0.109611	0.357951	0.00874629	0.366565	1.41663	4.68e-05	0.212433	0.494405	0.59579	0.000233656	0.455224	1.5792	0.000730077	2.44e-06	0.49635	0.215278	0.298343	0.207691
TCONS_00021295	LG04	3878222	3878549	+	u	747	2	26.5996	38.2036	30.6607	39.0841	33.4989	42.4663	11.3791	9.83382	28.0831	27.2427	41.7388	56.2545	26.876	1.57215	1.69924	0.82595	2.59506	0.876538	3.59007	0.264816	1.20975	1.27796	4.84272	6.14657	4.96424	0.221188
TCONS_00080023	LG16	8086268	8086578	-	u	766	2	0	0.884448	0.474151	4.54604	3.01298	0.0972105	0.254734	0.29132	0.157025	0.192209	0	0	0	0	0.449777	0	0	0	0	0	0.241764	0.0293386	0.319914	1.04379	0	0.225548
TCONS_00016253	LG03	13061756	13063748	+	u	2236	2	0.626536	0.944519	0.34064	0.742965	0.701054	1.77703	1.01046	0.480009	0.591494	1.29705	0.769628	1.0267	0.480113	0.210696	0.389859	0.539303	0.241434	0.215856	0.212376	0.111874	0.10138	0.378367	0.302533	0.445472	0.251936	0.226056
TCONS_00034675	LG06	1080855	1081407	-	u	773	2	1.03972	1.42585	2.31821	6.82813	12.4948	9.23496	0.0693291	1.27266	1.98239	19.7091	2.26866	8.05131	3.58634	0.605684	0.886081	0.711796	0.518091	0.357832	0.504824	0.139204	1.0921	1.25561	1.867	0.646304	1.64985	0.22676
TCONS_00090027	LG19	10114099	10114517	+	u	653	2	0.940263	1.46196	0.69242	0.750358	1.68176	0.323674	3.43096	1.73605	1.212	1.19192	1.57032	0.993404	7.4742	0	0.344965	0.268386	0.437803	0.205534	0	0.0767003	0.171525	0	0.275946	0.291404	0	0.227066
TCONS_00025242	LG04	11999616	12000937	-	u	2086	2	0.00284826	0.246095	0.256262	0.19091	0.0549924	0.261069	0.0598563	0.143273	0.312459	0.0626795	0.120858	0.390445	0	0.314491	0.45092	0	0.455254	0	0	0.0591329	0.265971	0.31144	0.393001	0.970224	0.329209	0.230225
TCONS_00111226	scaffold_1473	6589	7007	+	u	991	2	0	0	0.0398299	0	3.61e-07	0	0	0	6.55e-07	0	1.07e-06	5.12e-07	0	2.35083	2.50332	2.31211	1.23168	0.729541	4.73462	0.620403	2.17007	0.46656	1.86338	1.93844	3.30655	0.230395
TCONS_00113678	scaffold_2635	890	1773	-	u	1386	2	0.351216	0.367725	0.593495	1.68091	3.04394	2.24445	2.42019	0.25832	0.149425	3.32848	1.04889	1.57191	0.244102	0.221272	0.686865	0.536586	0.569114	0.10634	2.1663	1.36974	1.00793	0.504401	1.48724	0.516556	0.303102	0.234332
TCONS_00113674	scaffold_2635	1261	2148	+	u	1824	2	0.0421789	0.0473996	0.162207	0.545894	0.179554	0.133416	0.760396	0.00909838	0.011991	0.00506023	0.214362	0.287991	0.00314301	0	0.0361887	0.011559	0.0383672	0.0064271	0.0823547	0.0418847	0	0.00915573	0.021292	0.00615569	0.00798789	0.234847
TCONS_00011770	LG02	4228222	4229621	-	u	1831	2	0.762199	0.95607	0.530468	1.45811	1.35299	2.51962	2.09536	0.333746	0.708268	1.25838	0.895514	1.64259	1.42904	0.201256	0.39015	0	0.726083	0.457463	0.9536	0.292552	0.771667	0	2.57506	2.51895	0.827105	0.239334
TCONS_00018908	LG03	12821097	12821459	-	u	774	2	1.10657	0.579023	0.777351	0.86798	0.565395	0.752229	0.61957	1.32565	0.820669	0.786098	0.687816	0.788147	0.231532	0.0652115	0.07477	1.30097	0.418126	1.20515	0	0.385939	0.205981	0.300732	0.448554	0	0.238742	0.244847
TCONS_00072493	LG14	4414296	4414507	-	u	635	2	0.700022	0.202308	0.890793	1.99882	1.60993	0.80699	1.00508	1.02329	1.16699	2.84073	0.670884	2.58961	6.60709	0.249817	1.25254	2.18871	0.11735	0.458142	1.21561	0.32069	0.133245	0.168472	1.23766	3.95005	3.79589	0.251734
TCONS_00068959	LG13	11549474	11549694	-	u	711	2	0	0.0245999	0	0	0	0.0736454	0	0.533035	0.56988	0.134689	0	0.112314	0.00208358	0.458134	0	0	0	0	0	0	0	0	0	0.219807	0	0.259255
TCONS_00018309	LG03	9605941	9606674	-	u	765	2	0	0.0329801	0	0	0	0	0.0582628	0	0	0	0	0	0	0	0.397148	0.311051	0.915217	6.14755	0	1.10377	1.14715	1.35155	0	0	0	0.260336
TCONS_00072651	LG14	5326114	5326309	-	u	1430	2	0.0649133	0.0328427	0.114704	0.156368	0.173604	2.86e-05	0	0.102324	0.134641	0.790964	0.117269	0.514172	0.332355	0.128664	0.175478	0	0	0.116963	0.0207834	0	0.777359	0.939863	0.304789	2.1e-05	5.89e-05	0.262225
TCONS_00114079	scaffold_351	32403	32791	-	u	2379	2	0.424777	0.629735	0.393014	0.507774	0.0632926	0.274406	0.484101	0.201755	0.352352	0.700989	0.381939	0.531111	0.32115	0.0549727	0.511858	0.124664	0.000152615	0.156985	0.406919	1.23258	0.4302	0.348959	0.180144	0	0	0.266362
TCONS_00075914	LG15	930318	930923	-	u	1108	2	2.08017	2.80964	3.33281	6.39457	3.28956	4.47889	1.20318	2.93506	2.30186	6.64453	2.04206	4.41952	7.49506	0.313436	0.708451	0.739014	0.366073	0.0761398	1.94758	0.176921	1.49968	0.600226	0.23238	1.94847	0.696428	0.266422
TCONS_00094692	LG20	9448195	9450810	-	u	2997	2	3.51575	3.01644	3.2996	5.3971	4.18079	6.30658	6.65745	4.89253	1.91749	2.83625	1.37821	2.55135	11.7338	0.0897273	0.230704	0.346557	0.325147	1.85159	0.424125	0.669959	0.444495	0.800751	0.913144	0.143402	0.594505	0.279392
TCONS_00040265	LG07	2295058	2296452	-	u	3110	2	0.0964385	0.0957787	0.389035	0.301977	0.0159626	0.41846	0.197283	0.1246	0.0935594	0.0161142	0.0928183	0.122168	0.0845115	0	0.597438	1.03864	0.62931	0.0420782	0.172177	0.804513	0.899394	0	0.279572	0	0.137335	0.280226
TCONS_00084348	LG17	5693082	5693228	-	u	628	2	0.627677	0.53792	0.223474	1.53605	1.87195	0.580777	4.49e-05	0.000159899	0.0128023	0.883612	0.348131	0.662644	0.477889	0	0.42852	0	0	0	0	0	0	0	0	0	0	0.281645
TCONS_00108186	LG25	3573685	3574559	+	u	997	2	0.74322	0.469198	0.331423	0.642468	0.755206	0.568245	1.55843	0.368887	0.920571	0.334541	0.703915	0.785051	0.519881	0.373914	0.335781	0	0	0	0.150859	0.295413	0.0327822	0	0	0.274887	0.150515	0.28175
TCONS_00115493	scaffold_679	34762	34763	-	u	1160	2	1.07754	0.815855	0.908384	0.918802	0.834595	0.911641	2.83294	0.863769	1.3878	0.904529	1.53894	1.48488	0.896155	0.151497	0.795033	0.440821	0.398302	0.929576	0.565361	0.519989	0.118346	0.46001	0.335539	0.562822	0.48578	0.282311
TCONS_00106240	LG24	3139979	3141525	+	u	1656	2	0.0296226	0.197236	0.0489776	0.116672	2.24e-06	0.165335	0.179687	0.154739	0.60368	0.58236	0.703464	0.560649	2.05e-06	0.372628	1.22816	0.652099	1.13105	0.935602	1.06546	0.748537	0.688289	0.000698549	0.975563	1.16709	2.00809	0.287704
TCONS_00092398	LG20	2380928	2381378	+	u	670	2	1.14649	1.35092	0.950968	0.634947	0.824332	2.9447	0.445912	1.07459	1.41235	1.78352	1.62111	2.33318	0.4249	0.715654	1.70417	1.64721	1.40847	0.235308	0.815942	0.122795	2.32144	0	1.13723	2.17235	0.601718	0.298262
TCONS_00028173	LG05	7549524	7549724	+	u	844	2	0.736092	0.308243	0.379138	0.195915	0.174903	0.471972	0.740702	1.00655	1.02061	2.20322	0.687581	0.405768	0.312739	2.18432	0.645786	0.107681	0.151723	0.898224	1.14213	0.725674	2.82621	3.32359	4.74867	2.66427	4.66104	0.303583
TCONS_00092562	LG20	4949743	4949966	+	u	523	2	0.460062	0.373102	0.103375	0.430972	0	0	0	0.0697384	0.12369	0	0.0835969	0	0	2.94459	3.16892	0.593972	1.1367	1.41665	2.29239	0.989277	23.1793	9.98777	3.47662	4.79923	5.01779	0.303687
TCONS_00005262	LG01	7362649	7362879	-	u	598	2	0.51967	0.512018	0.770956	0.0779919	1.38256	0.763185	0.341962	0.53875	0.437734	1.02321	0.938618	0.401726	0.225262	0	0.317322	0.0927581	0.87564	0	0.467491	0	0.206248	0.315488	0.280146	1.05211	0.958619	0.304863
TCONS_00095638	LG21	1328963	1329259	+	u	2446	2	4.4691	6.10396	5.50163	8.8559	7.23053	6.66626	2.42531	1.18034	1.84252	2.30982	3.27824	8.33546	4.74783	1.4966	0.785686	0.465181	0.712369	0.143277	1.31449	0.387314	0.326153	0.638341	3.82874	2.07414	3.44617	0.30593
TCONS_00005376	LG01	9748145	9749238	-	u	1295	2	0.00347923	0	0	0	0.374262	0	0.0943553	0.000515074	0.508988	0.0502851	0.371612	0.404493	0.000671212	1.34913	1.49677	1.16975	0.950728	1.28684	2.16724	0.13656	0	2.46103	1.63737	3.46761	0.967065	0.311236
TCONS_00064922	LG12	9338989	9339886	-	u	3042	2	0	0.387127	0	0.0784688	0.116595	0.12173	1.40796	0.064329	0	0.463004	0.331544	0.525367	0.671727	0	0	0	0.419852	1.08254	0	0.417263	0.0988855	0.000966496	0.438848	0	0	0.317172
TCONS_00070211	LG14	3125509	3125889	+	u	469	2	0.83855	0.739473	0.529084	0.0470116	0.912359	0.380237	0.468273	1.09525	0.999747	0.124688	0.477342	1.61315	1.00701	1.33149	2.48786	3.72168	1.92276	1.91688	0.290621	2.92564	3.48051	3.68349	1.76729	6.46741	1.20315	0.32039
TCONS_00018522	LG03	11051147	11051837	-	u	1462	2	0.635279	0.503482	0.478359	1.72175	1.32107	0.916438	4.50985	2.1596	2.46663	0.943393	2.01191	0.634518	0.648626	9.67e-05	0.0140507	0.199758	0.0904425	0.322714	1.69e-05	0.324882	0	4.37e-05	7.73e-05	4.72e-05	0.0621339	0.33322
TCONS_00101286	LG22	3085923	3087143	-	u	3007	2	0.0177228	0.0181792	0	0.137496	0	0.493005	0.250801	0.481344	0.379484	0.443321	0.135007	0.623759	1.16895	0.0784907	0.233449	0.163073	0	0.0871704	0.499378	0.0294431	0.151886	0.184696	0.0281953	0.0951119	0.103092	0.335354
TCONS_00065233	LG12	11222362	11222785	-	u	3069	2	0.96705	2.08068	1.02014	0.838302	1.42463	1.89571	1.72284	0.973532	1.35234	1.70515	2.04856	2.61764	1.08215	0.431353	0.440233	0.250418	0.317301	0.529935	0.66694	0.345708	0.460032	0.381058	1.28948	0.376772	0.997922	0.351922
TCONS_00095639	LG21	1328346	1329259	+	u	2456	2	0.274145	0.657695	0.909511	0.357435	0.352168	0.176538	1.39094	0.000379019	0.954849	1.34755	0.233224	0.635525	1.22849	0.000189475	4.96e-05	0.167139	4.29e-05	0.0651075	1.34092	1.08e-06	0.000648977	0.000235419	0.00459229	0.276536	0.000568538	0.354005
TCONS_00075341	LG15	9957216	9959083	+	u	2075	2	5.80499	9.08251	10.85	6.31647	7.28475	2.53687	6.57895	7.01108	2.82085	5.66112	5.17354	7.25677	4.9732	0.925947	4.103	2.51404	1.4751	0.673685	0.832724	1.34431	1.68827	1.33178	0.000244434	0.563203	1.05423	0.354783
TCONS_00089675	LG19	8307948	8309912	+	u	6567	2	0.0904239	0.134287	0.129371	0.225993	0.616143	0.523303	0.0164737	0.0188119	0.10821	0.212363	0.131112	0.11397	0.193035	0.234237	0	0.13796	0.186412	0.280053	0.0313962	0	0.129704	0.0351151	0.359003	0.472542	0.266452	0.356102
TCONS_00099825	LG22	6785253	6786617	+	u	1556	2	0.336533	0.376204	0.426926	0.235579	0.487348	0.305313	0.310527	0.53737	0.492058	0.35617	0.331506	0.389998	0.370852	0.471907	0.63916	0.651585	0	0.585723	1.01915	0.573451	0.863374	0.341896	0	0.594116	1.26097	0.357177
TCONS_00094992	LG20	10318379	10319287	-	u	1089	2	0.572901	0.950926	0.782468	1.46359	1.45877	0.844726	0.25223	0.251226	0.264821	0.0992285	0.334674	1.05299	4.01324	0.413479	0.655995	0.748117	0.939388	0.368183	0.218738	0.308434	0.739823	0.958731	0.297328	0.727086	0.285437	0.358912
TCONS_00076721	LG15	3807689	3807893	-	u	1178	2	0.402736	0.555862	0.41155	0.847952	1.19588	0.78551	4.99688	3.2351	0.909553	0.704706	1.65591	1.13742	6.47302	0.697157	0.786556	0.378808	0.521137	0.547871	0.939872	0.425027	0.259669	0.253726	0.57666	0.174932	1.05561	0.360702
TCONS_00115929	scaffold_763	66486	66501	-	u	707	2	1.22621	0.431363	0.34375	0.983253	0.836661	0.70879	0.194849	0.190057	0.118306	0.118209	0.342095	0.138785	0.189112	0.386022	0.648102	0.331033	0.12776	0.873267	1.85671	0.793494	0.455511	1.09649	1.98541	0	1.65427	0.363653
TCONS_00095241	LG20	10773955	10776714	-	u	3568	2	1.65934	1.79234	1.94346	2.03258	1.01987	1.25904	1.12265	0.392685	0.809094	0.351163	1.33915	1.56674	1.05424	0	0.137696	0.0588045	0.124601	0.000250242	0.119097	0.170218	0.0780029	0.00944839	0.0987637	0.290708	0.0840968	0.365599
TCONS_00008963	LG02	3914509	3914703	+	u	393	2	0.774721	0.160581	0.963045	0.230614	3.46517	2.90689	0.829331	0.823741	1.3901	3.0772	1.36957	2.45047	1.32144	4.40988	6.20949	6.70644	1.58556	4.08837	8.77123	6.66757	11.7224	10.7329	17.9684	6.81607	5.49478	0.369515
TCONS_00009096	LG02	5828591	5834851	+	u	6475	2	0.905169	1.29507	1.00751	1.43993	1.86488	0.915751	0.981865	0.528537	0.945619	0.787946	0.939465	0.763998	0.573561	0.146473	0.141681	0.113813	0.151004	0.1002	0.151245	0.127775	0.128627	0.118461	0.0513945	0.220547	0.183798	0.374578
TCONS_00110629	scaffold_1311	2403	2734	+	u	535	2	0.289081	0.623842	0.207076	0.0521037	0.373911	0.070497	1.46991	1.87706	0.828511	1.85961	1.11265	0.839252	0.220933	0	0.490546	0.253152	0	0	0	0	0.0830838	1.34457	0	0.462416	0.775617	0.382184
TCONS_00101307	LG22	3289010	3289111	-	u	1326	2	0	0	0	0	0	0	0	0	0.026177	0	0	0	0	0.541192	0.518362	0.197752	0.829297	0.312584	0.61125	0.526346	1.76295	0.212196	0.938166	1.34339	0.957181	0.384224
TCONS_00044969	LG08	309592	310111	-	u	1100	2	0.065458	0.469741	0.525568	6.16407	0.553985	0.548487	0.319123	0.561943	0.663754	3.38008	0.173506	2.51183	0.504163	0.00319165	0.0527965	0.0483017	0	0.269423	0.189504	0	0.835608	2.51361	0	0.4346	0.613658	0.392053
TCONS_00108361	LG25	686256	686460	-	u	955	2	0.738649	0.941919	0.501474	0.702827	0.638257	1.67671	1.05976	0.556184	1.35194	1.97056	2.07227	2.23	0.324986	0.935513	0	0	0	0	0.310546	0.403329	0.190568	0.47481	0.695728	0.882444	0.161464	0.402544
TCONS_00008593	LG02	1509209	1509469	+	u	1371	2	0.34746	0.18225	0.157538	0.279121	0.0605599	0.413393	0.514104	0.165887	0.225209	0.265669	0.0460829	0.230209	0.115697	2.2e-06	0.304265	0	1.61e-06	0	4.45e-06	0.812374	0.633297	0.42767	0.103874	0.144632	0	0.414737
TCONS_00082740	LG17	10207571	10207885	+	u	445	2	0	0	0.0387987	0	0	0	0	0	0	0	0	0	0	1.72709	1.82681	6.181	1.2316	7.69997	0	4.55982	5.92331	2.83003	13.7415	8.30215	6.43791	0.414804
TCONS_00016887	LG03	15394961	15395573	+	u	742	2	1.51238	0.997244	1.36092	2.80324	0.522706	1.26505	1.39203	4.55971	2.6438	3.13922	2.40321	2.85385	1.28755	1.14522	4.30361	1.40938	4.3e-05	1.4704	0	1.26886	0.455439	1.84802	2.39995	0	1.9273	0.415734
TCONS_00115490	scaffold_679	24671	25896	-	u	1482	2	0.662964	0.779889	0.782816	1.23523	0.757867	0.653605	0.885325	0.509537	0.519118	0.632576	0.792774	0.666605	0.440989	0.364421	0.314237	0.437425	0.209663	0.301863	0.516223	1.51288	0.905296	0.799513	1.19036	1.63962	0.555841	0.42552
TCONS_00028633	LG05	12218066	12218510	+	u	1139	2	0.291118	0.982642	0.579707	0.324738	1.05026	0.171208	0.759696	0.865534	1.40005	0.131402	1.45149	0.520903	0.22763	0.170966	0.741531	1.25e-05	1.34e-05	1.06429	1.56e-05	2.74136	0.594049	0.742311	6.57e-06	0.749189	6.06e-06	0.442354
TCONS_00016243	LG03	13011115	13011784	+	u	842	2	1.68029	0.224941	0.311801	2.02276	0.278975	1.3161	1.35698	3.2424	0.433197	2.62843	0.0527702	0.999121	0.582524	0	0.187307	0	0.261734	0.297669	0	1.28e-05	0.438175	0.39412	0.60699	0	0	0.454827
TCONS_00011986	LG02	6249409	6249818	-	u	846	2	3.68389	3.86271	4.56992	3.227	2.78007	4.69518	5.99224	8.29347	5.56714	5.72548	5.78959	5.8451	3.63846	1.28911	0.932653	0.533202	0.730014	1.1305	1.33352	0.72846	0.397705	2.2848	8.3e-05	0.567429	0.294565	0.455572
TCONS_00006944	LG01	20822334	20823025	-	u	1058	2	0.273982	0	0.207694	1.04747	0.0474032	0.74092	0.0736417	1.71908	1.77044	0.0122583	0.573653	1.62776	0.414032	0.660391	0	2.43324	0.905086	0.319227	0	1.27984	0.059881	1.67096	0.357373	0.155142	1.23705	0.456085
TCONS_00099746	LG22	6291554	6292659	+	u	1267	2	0.0527352	0.0970034	0.16699	0.0479648	0.0866049	0.0558173	0.502523	0.437215	0.693674	0.511211	0.203341	0.595022	2.48192	0.333816	0.232902	0.161449	0.049805	0.257569	0.420317	0.735774	0.514084	0.656114	0.748914	1.68925	0.883653	0.459229
TCONS_00072940	LG14	8490419	8492012	-	u	1849	2	0.557613	0.822187	0.561682	1.19062	0.455225	0.587533	1.98142	1.19801	1.58673	0.852539	1.03294	0.802479	0.303962	0.493297	0.38149	0.538039	0.618825	0.980435	0.162144	0.700719	1.11776	0.359329	0.573626	0.146138	0.534648	0.460958
TCONS_00053567	LG10	4391559	4392611	+	u	2561	2	0.6688	0.751139	0.382607	0.617454	0.522819	0.85337	1.04863	0.493522	0.988114	0.324542	1.29994	0.526532	0.427066	0.585638	1.23685	0.512818	0.488415	1.49132	0.699325	1.48604	2.15443	0.826683	1.8588	1.21664	0.819088	0.474745
TCONS_00077367	LG15	10806034	10808913	-	u	3649	2	0.218998	0.326839	0.212458	0.0560639	0.0500866	0.261526	0.126866	0.508416	0.0745419	0.0657262	0.172593	0.522891	0.128028	0.371467	0.369167	0.486984	0.654467	0.881045	0.906224	0.222003	0.749233	0.476538	3.18e-05	0.000679281	1.16674	0.476379
TCONS_00109043	LG25	3237367	3237459	-	u	490	2	1.11838	0.431856	0.134733	1.53605	0.9993	2.14869	0.307695	0.784338	0.832178	1.48554	0.753197	0.424993	0.55786	1.83172	4.63076	5.04877	4.42305	5.31353	1.36834	1.43418	0.83182	5.67928	4.94874	8.06646	0.799129	0.476566
TCONS_00084761	LG17	10563866	10564748	-	u	4345	2	0.646108	1.14393	0.868961	2.10564	1.34774	1.59358	0.845901	0.188624	0.582148	1.47775	0.827793	2.37453	0.48481	0.40801	0.319285	0.364462	0.221963	0.268279	0.474693	0.218074	1.11896	0.774774	2.12424	1.03751	1.75317	0.478519
TCONS_00085208	LG18	1444950	1445466	+	u	806	2	1.15842	0.879074	0.460913	0.836483	0.787844	1.06696	0.581514	0.570913	0.657957	0.236245	0.680538	1.23638	0.294781	1.17089	0.995986	2.0448	1.73292	0.644428	0.58338	0.368711	2.03554	0.311277	1.59472	1.93137	0.98985	0.481344
TCONS_00043866	LG08	10434055	10434260	+	u	782	2	0.0565801	0.00649445	6.84568	0.0539049	0.0443172	0.0398124	0.494085	0.016948	0.00620974	0.058234	0.00376443	0.0784472	0.0716851	0.282433	0.37094	0.311718	0.372566	0.320625	8.66939	6.6305	0.853826	0.449139	0.597754	0.594804	0.544423	0.485029
TCONS_00114834	scaffold_566	13738	14020	-	u	719	2	0.540777	0.475508	0.417949	3.7164	1.2469	0.293529	0	0.202754	0.144778	0.506302	0.292355	0.778596	0.215441	3.84058	2.2986	2.36667	3.11418	3.18554	5.04552	0.578772	1.40497	0	1.94442	5.15311	4.03696	0.487024
TCONS_00101752	LG22	7587090	7587141	-	u	709	2	0.744688	0.496207	0.57657	0.101065	1.94458	0.28603	0.110979	0.401198	0.47871	0.747119	0.484464	0.0650268	1.0931	0	0.242135	0.491502	0.206856	0	0	0.0267242	0.0771441	0	0.195623	0	0	0.49336
TCONS_00021804	LG04	8689707	8690075	+	u	479	2	0	0.187905	0.0347018	0.0556673	0.259609	0.0751177	0.255949	0.14441	0.897216	0.050642	0.206001	0	0.092309	0.517086	0.350675	0.45442	0.312628	1.3132	1.99824	1.06723	1.36266	0.680489	0.48112	0	0	0.498796
TCONS_00002339	LG01	14449969	14451220	+	u	2667	2	0.0233733	0.0847335	0.0771059	0.0670216	0	1.36e-06	0.0763015	0.00798048	0.0699844	0	0.177626	0.121501	0	1.00116	0.51287	0.90183	1.14327	0.588681	0	0.774484	0.445191	0.421051	0.202431	0.661763	1.18518	0.502351
TCONS_00099566	LG22	5276238	5276307	+	u	677	2	0	0.0340423	0.319917	0.0303542	0.469701	0.487079	0	0.0674958	0.125293	0.027225	0.0777085	0.459336	0.293446	0	0.644966	0.501965	0.099642	0.171841	0	0.757439	0.0764681	0.226619	1.25866	0.755165	0	0.50341
TCONS_00005380	LG01	9751422	9751696	-	u	855	2	1.87153	0.718008	2.18415	2.21282	4.17218	0	2.10743	0.774504	2.46453	2.17641	2.14517	2.74579	1.53307	0.558562	0.896982	0.893288	1.21684	1.76603	1.73664	0.73204	2.14602	0.841827	0.689034	1.39861	0.298872	0.510941
TCONS_00081249	LG17	973504	974079	+	u	671	2	1.18749	11.6162	2.75088	80.9408	2.64164	0.794782	31.6622	10.9469	16.5843	0	28.9792	8.15327	3.45685	0	1.89507	0	1.81787	0.883458	3.79381	1.70241	0.179932	0	0	0.664928	3.49131	0.516135
TCONS_00116083	scaffold_809	45435	45946	+	u	2637	2	0.270638	0.409858	0.392253	0.689983	1.34404	1.58945	0.243594	0.420791	0.506806	1.48096	0.350316	0.470862	0.105127	0.538737	0.448678	1.03933	0.632924	1.64505	2.5356	0.242363	0.356072	0.582768	0.310372	0.248875	1.22241	0.519336
TCONS_00043867	LG08	10434058	10434260	+	u	971	2	2.29317	0.140531	0.513222	1.00456	0.700421	1.47457	4.16122	2.58487	5.76749	14.9697	0.907844	1.68907	4.17079	0	0	1.17522	0	1.1097	0	1.06048	0	0.470308	0	0	0.58872	0.523028
TCONS_00115389	scaffold_668	55663	55913	-	u	1104	2	2.3851	1.76552	2.63154	1.5018	2.33036	2.18791	2.9448	7.20847	3.18274	2.7145	2.73717	1.90835	1.82538	0	0.159233	0	0.0483533	0.210712	0.111915	0.10277	0.549691	0.0962524	0.0986214	0.0915183	0.382143	0.523547
TCONS_00060330	LG12	122830	123239	+	u	453	2	2.78837	2.89151	1.58623	2.49689	2.76011	2.6882	0.573055	0.811258	0.813956	3.38771	0.998795	2.81455	1.01814	0.772199	0.509311	0.210808	0	0	0.906724	0	0	0.76514	2.08952	0.618386	0.523262	0.533615
TCONS_00095657	LG21	1387377	1387805	+	u	993	2	0.0525143	0.0688745	0.0847139	0.0204747	0	0.0386939	0.153527	0.835936	0.106294	0.0916282	0.0483606	0.0647933	0.0775828	0.126323	0.296616	0.149078	0.236388	0.132137	0	0	0.0579806	0	0	1.01514	0.17257	0.542598
TCONS_00015935	LG03	11689525	11690358	+	u	1196	2	2.45986	2.58708	3.3922	1.65326	3.62249	2.45753	1.40891	1.16798	1.02696	3.08818	1.66535	2.41823	0.950079	9.0913	5.53671	9.94487	6.58722	0.50809	13.1235	2.96922	2.10316	2.9786	2.37838	6.83456	9.50815	0.54329
TCONS_00095637	LG21	1328073	1329259	+	u	2730	2	3.45199	5.91173	4.43597	6.15414	5.88179	7.5631	2.46968	3.25567	2.75223	6.05437	5.77023	5.68254	7.02568	0.67342	0.779519	0.445047	0.82381	7.08e-05	0.647112	2.3e-05	0.496977	0.99136	1.38486	2.80192	3.65636	0.545728
TCONS_00018025	LG03	3752593	3753512	-	u	1293	2	0.729692	1.62291	1.00386	0.691536	0.292482	0.406985	0.490607	1.0109	0.260703	0.638851	0.5126	0.198308	0.256484	0	3.15e-05	0.0473014	0.176063	0.599954	0	0.580694	0	2.17e-05	2.76e-05	0.858654	0.416961	0.546669
TCONS_00080022	LG16	8085833	8086578	-	u	1232	2	1.01934	0.979417	1.41503	0.560458	2.10525	0.644886	0.729133	1.18698	0.584971	2.48231	1.0596	2.34665	3.86808	0.38715	0.158222	0	0.140511	0.526405	0	0.0788971	0.421242	0.331621	2.33866	0.543325	0.952833	0.560404
TCONS_00110222	scaffold_1222	27195	28822	-	u	1816	2	1.83441	3.28387	0.451899	7.5246	12.8048	6.66348	18.9659	6.2857	12.9808	17.489	6.49231	3.65591	10.5574	0.392473	0.607363	0.078603	1.23253	0.271475	0.810306	0.611528	0.379909	0.0815119	1.33719	1.09191	0.952343	0.564168
TCONS_00021597	LG04	5823109	5823300	+	u	417	2	0.532228	0.21554	0.143663	0.0789885	0	0.430519	0.29002	0	0.450157	0.103943	0	0.288426	0.147822	0.530025	1.91511	3.92883	2.63235	0	8.56853	2.26907	3.1071	1.68746	5.52267	5.50378	4.73234	0.584255
TCONS_00089464	LG19	6371846	6371949	+	u	471	2	0	0	0	0	0	0	0	0	0	0	0.0725048	0	0	1.69159	2.61975	19.9512	16.4655	3.18036	0	1.10266	6.96283	2.56838	0.508347	5.97534	0	0.586954
TCONS_00054831	LG10	961824	961917	-	u	707	2	1.19948	0.61282	0.5637	1.81342	0.74424	0.327136	0.620357	0.38506	0.48735	0.536679	0.663743	0.315868	0.364196	0.169536	0	0	0.149565	0.43281	0	0.816634	0.295785	0.126628	0.197814	0.637186	0	0.59047
TCONS_00033944	LG06	13507867	13510752	+	u	2927	2	0.729809	0.772315	1.2906	1.11636	1.50641	2.07991	0.643942	0.934681	0.675467	0.851864	0.673367	1.77987	0.226345	0.116672	0.507719	0.376576	0.323794	1.02185	0.61738	0.62776	0.44878	0.521229	0.915175	0.263258	0.201663	0.596898
TCONS_00110774	scaffold_1361	31947	33367	+	u	1917	2	2.29995	2.16606	1.97452	0.984991	2.20127	1.85976	2.99624	2.12337	1.95079	1.02943	1.87489	1.45746	3.29453	0.233675	0.196498	0.212321	0.0721649	0.226564	0.904192	0.426216	0.714005	0.464627	0.364502	0.352571	0.0721506	0.603917
TCONS_00049713	LG09	12629365	12629731	+	u	724	2	0.881338	1.69482	0.736788	0.733289	1.12229	0.131884	0.305323	0.599397	0.357499	0.185402	0.568631	0.97822	0.150296	0.652893	1.40451	0.819244	0.522355	0.674709	0.351088	1.62347	0.754097	1.47297	0	1.2352	0.583153	0.606447
TCONS_00103342	LG23	3085726	3085766	+	u	657	2	1.75763	1.37012	1.6692	1.9904	0	0.430503	0.128361	0.344522	0	1.01111	0.217836	0	0.000605286	2.38671	2.31819	1.81881	1.44492	0.324592	2.74023	4.09991	0.818394	5.22755	1.45956	2.64884	4.72876	0.613251
TCONS_00099599	LG22	5486797	5487141	+	u	1278	2	2.07927	2.96625	2.13014	1.7345	2.54664	2.80342	2.04391	1.36985	1.04149	1.41759	1.38647	2.07745	1.33941	1.1972	0.285821	0.290071	0.31438	0.356232	1.40058	2.1042	0.799484	0.522672	0.681033	0.478609	0.497193	0.624979
TCONS_00095243	LG20	10785119	10785458	-	u	2063	2	1.96811	2.95863	2.07054	1.80114	2.33402	2.05423	3.47943	2.2734	1.96467	2.24493	1.78604	1.5538	1.99074	0.397815	0.755239	0.255489	0.562238	0.918758	0.29068	1.41638	0.770825	0.763022	1.47139	0.349003	0.415785	0.631176
TCONS_00063359	LG12	960223	961589	-	u	4591	2	0	0	0	0	0	0	0	0	0	0	0	0	0	0.0470478	0.280958	0.0489155	0.227198	8.78e-05	0.0830516	1.70663	1.93328	2.45143	1.17672	0.361028	0.230264	0.635231
TCONS_00115388	scaffold_668	5853	7138	-	u	1626	2	0.239867	0.214749	0.204167	0.204464	0.376384	0.235848	0.263376	0.239211	0.198356	0.493212	0.185273	8.77e-05	0.103625	0.285389	0.892023	0.258126	0.406936	0.131854	0.286623	0.123356	0.252546	0.69638	0.247779	0.40525	0.439733	0.63637
TCONS_00064715	LG12	6723942	6724835	-	u	920	2	1.68284	1.68498	1.46963	0.838555	1.55846	1.14838	2.61502	1.70687	2.85719	2.80057	2.47652	2.02326	1.46679	0.41626	0.692466	1.00148	0.870186	0.741799	0.627503	1.19622	1.35113	1.27876	0.505293	0.168547	0.135437	0.637711
TCONS_00110481	scaffold_1277	10792	10878	+	u	699	2	0.0426432	0.539464	0.199828	0.177087	0.506177	1.00477	0.390097	0.11507	0.446282	0.296415	0.164081	0.936229	0.134783	0	0.717483	0.164207	0	0	0.157887	0.208737	0.654667	0.219942	0	0.280574	0	0.637893
TCONS_00077868	LG16	3098825	3099213	+	u	3024	2	0.344276	0.638298	0.595204	0.528511	0.409991	0.690963	0.16908	0.328289	0.29044	0.526585	0.495985	0.719831	0.164827	2.12e-06	0.0289347	0.0848854	0.0710783	0.0750764	0.135878	0.100784	0.00456099	0.275315	0.0292613	0.0925053	0.410993	0.63956
TCONS_00000968	LG01	3289473	3290020	+	u	2622	2	0.18122	0.337718	0.393283	0.53915	1.17415	1.08058	0.743525	2.44461	1.49638	1.49314	0.758482	1.16339	0.568433	0	0.0574399	0.0617024	0.0528031	0.395572	0.35548	0.826477	0.58329	0.37357	6.35e-06	0.118821	0	0.644614
TCONS_00114988	scaffold_595	12889	13494	+	u	946	2	0.717884	0.683431	1.21002	1.73777	1.11149	0.972839	2.30622	1.48645	1.9157	0.702388	1.8567	0.657674	1.06288	0	1.47139	1.54119	3.60758	1.47726	0	4.01146	2.03971	0.586569	0	1.9319	0.278121	0.649012
TCONS_00099337	LG22	2433874	2434868	+	u	1161	2	0.129541	0.508093	0.603702	1.78889	0.256942	1.16401	0.312508	0.544024	0.663315	1.31346	0.707636	0.856488	0.247525	0.240941	0.237806	0.320509	0.0979185	0.213105	1.25675	0.738209	1.70304	1.04919	2.43665	1.76568	1.47767	0.652299
TCONS_00035279	LG06	7675760	7676372	-	u	1391	2	0.0345798	0.0429547	0	0.221253	0	0	0	0	0	0	0	0	0	1.9729	0.745815	1.27296	1.70413	1.18281	0.439215	0.311119	0.682334	0	0	0	0.344516	0.663852
TCONS_00000346	LG01	913468	914131	+	u	1084	2	0.347433	0.55319	0.43312	0.704607	0.387587	0.361765	0.241297	0.903584	0.904865	0.640459	0.632978	0.263684	0.0993977	0.297812	0.998025	0.149437	0.505375	0.256668	0.358826	0.357665	0.444674	0.976603	0.504186	0.00652777	0.375393	0.66764
TCONS_00075994	LG15	1135753	1137663	-	u	1960	2	0.625891	0.56186	0.362453	0.370378	0.349389	0.559385	0.567691	0.421228	0.736833	0.619434	0.908097	0.728518	0.350012	0.108126	0.314454	3.24e-06	0.0788548	0.764776	0.115888	1.74656	0.91414	0.878937	0.774313	0.854546	0.259461	0.671565
TCONS_00044685	LG08	13557280	13558735	+	u	1606	2	0.185651	0.267247	0.0920851	0.0410805	0.142144	1.35e-05	0.0310833	0.0582032	0.0520251	1.57e-05	0.052625	0.431729	6.97e-06	0.186953	0.0766839	1.47e-06	0.0401031	0.238459	0	0.000160467	0.669148	0.000955973	1.00578	1.50961	0.00056877	0.676658
TCONS_00022333	LG04	12534125	12537704	+	u	3656	2	0.267345	0.816828	1.23745	1.22153	0.638307	1.79095	2.161	4.39861	2.05867	0.889656	1.69005	1.92777	1.67013	0.596662	0.66356	0.202702	0.538432	0.528738	0.680972	0.427181	0.836171	1.27748	4.94423	5.19032	2.28967	0.694205
TCONS_00055732	LG10	6015541	6015646	-	u	2566	2	0.5101	0.00309807	0.361311	0.694866	0.106174	0.0709666	0.120849	0.29763	0.193322	0.577914	0.244863	0.13636	0.465988	1.15191	0.587685	0	0.199906	0.255945	1.62123	0.137488	0.533798	0.924689	0.923458	1.87842	0.383516	0.698368
TCONS_00018021	LG03	3752593	3753512	-	u	1134	2	0.663976	0.244758	0.45735	1.46568	3.08881	0.000434537	0.000671043	0.000136267	0.000140281	0.000137161	0.000368358	0.000387181	0.103309	0.278838	0.411967	0.242538	0.230988	1.13572	1.22273	1.1546	0.257438	0.404677	0.100856	5.43e-05	0	0.70384
TCONS_00107654	LG25	1532451	1532796	+	u	875	2	0.0676904	0.441195	0.283143	1.19645	0.943579	0.125712	0.285623	0.499489	0.547775	0.0458068	2.6e-05	0.473964	0	0.282487	0.4957	0	0.3432	0	0.00010844	0.33171	0.82181	0.437075	0.316678	0	0	0.711406
TCONS_00025246	LG04	11999736	12000856	-	u	1230	2	0.136205	0	0	0.119817	0.147261	0.142823	0	0	0	0.0234656	0	0.225366	0	0.301254	0.986222	0	0.957233	0	0	0	0.654326	0.452708	0.419931	0	0.233766	0.728278
TCONS_00079302	LG16	1117504	1117671	-	u	792	2	0.495064	0.789211	0.595412	1.38855	1.24594	0.789075	0.630239	0.518061	0.403663	0.734841	0.46626	1.22503	0.457193	0.565327	0.741347	1.01858	0.564331	0.593143	0.308815	0.339181	0.725595	0.957703	1.55063	0.899365	1.56866	0.730578
TCONS_00055956	LG10	9520303	9521146	-	u	1702	2	1.19975	1.94359	2.29984	2.10796	1.83436	2.91928	3.36104	2.31153	2.93344	2.93536	2.24281	2.58026	3.63482	0.374627	0.388127	0.100541	0.308842	0.696899	0.156505	0.0829887	0.616104	0.505047	0.0804501	0.538957	0.0933281	0.750792
TCONS_00088516	LG18	10043259	10044239	-	u	6584	2	0.276321	0.217343	0.487808	0.921382	0.0504926	0.170717	0.598047	0.218291	0.0933364	0.424861	0.388526	0.482706	0.438886	0.206314	1.02851	0.609463	1.52603	0.963333	0.765194	0.682454	0.210633	0.669399	0.270009	0.426956	1.13863	0.756644
TCONS_00053643	LG10	5352788	5355024	+	u	2445	2	0.0117401	0.00203623	0.00289196	0.00108995	0.000221321	8.7e-05	0.41559	0.000101852	0.145455	8.19e-05	0.000451984	0.499919	0.909715	6.77e-05	0.000114355	2e-05	0.000662636	3.43e-05	0.000143142	0.000203505	0.000269489	0.449319	0.000124592	0	1.30637	0.769333
TCONS_00021676	LG04	7291515	7293368	+	u	1999	2	0.0685916	0.0377776	0.157981	0	0.30429	0.432221	0.0548556	0.0996634	0.0962456	0.276542	0	0	3.07578	0	1.1e-05	0.171161	0.0819861	0.267594	1.2319	0.728611	0.201269	0.196276	1.76139	0.324049	1.79779	0.772885
TCONS_00070413	LG14	4107593	4108031	+	u	654	2	0.0607595	0	0.0366006	0	0.000101272	0.000315803	0	0	0	0.651679	0.117644	0.946467	0	1.69809	1.9752	0.260189	1.02907	0.626319	10.8782	0.493746	3.2581	2.16683	7.44607	8.56162	10.4256	0.77321
TCONS_00090848	LG19	4585758	4585980	-	u	558	2	0.946388	0.277439	0.428008	0.055713	0.174593	0.746987	1.89149	0.937963	1.21406	0.634583	0.627047	0.63104	0.513509	0.485211	0	0.213859	0.163421	0	0.335773	0.614783	1.22383	1.16417	0.778255	1.17186	0.453316	0.790242
TCONS_00079856	LG16	7310378	7310970	-	u	1129	2	4.31925	9.58674	8.73609	7.9538	5.10066	2.91182	2.82015	4.61665	4.12977	4.76654	3.26498	5.4901	5.50029	0.344485	0.362746	0.0180472	0.190321	0.220381	0.307563	0.764518	1.10099	1.55413	2.20176	1.01007	1.09499	0.794618
TCONS_00105770	LG24	144936	145314	+	u	631	2	2.48223	2.45336	1.8914	2.08425	3.9805	1.22306	0.825264	0.754929	0.36061	0.644592	1.17578	2.02465	0.830662	0.987564	3.72745	3.91013	5.8602	2.44787	0.926748	3.71086	3.5212	0.16442	3.47169	1.03832	0.604283	0.822652
TCONS_00000966	LG01	3289473	3290020	+	u	610	2	0.373117	0.392451	0.349411	0.109718	1.10905	0.320762	1.0741	0.893122	1.43707	0.397354	0.63422	0.445112	0.896793	0	0.123644	0.0365473	0.382568	0	0	0.146432	0.239276	0	0	0	0	0.825774
TCONS_00040606	LG07	3379893	3380195	-	u	364	2	2.36243	5.00778	8.38105	9.11919	15.665	2.9054	11.6537	3.19297	4.2908	6.11358	5.36175	3.3986	7.79142	0	0	0	0	0	0	0	0	0	0	0	0	0.843282
TCONS_00012131	LG02	9380993	9381310	-	u	1158	2	0	0	0.0448963	0	0	0.000273092	0.00351716	0.0943999	0.0672476	0	0.0803768	0	0	1.88443	3.34205	2.11283	3.30558	1.15488	2.35103	2.35401	2.54824	2.33471	1.03328	3.20811	2.72243	0.848647
TCONS_00079966	LG16	7871152	7871471	-	u	660	2	0	0	0.0661438	0	0	0	0	0	0	0	0	0	0	0.505032	1.5002	7.25257	12.2327	2.1051	1.59096	1.12448	1.54183	1.27059	1.55404	1.93783	0.481053	0.851335
TCONS_00038422	LG07	6617112	6617855	+	u	964	2	0.118778	0.343419	0.168875	0.238932	0.107082	0.467944	0	0.100187	0.235306	0.319074	0.00474174	1.54251	0.000946353	0.00277695	8.71122	9.14935	4.09643	7.33688	14.1454	6.09e-05	16.4302	2.68212	15.1373	16.3352	10.474	0.854651
TCONS_00030370	LG05	4718446	4719168	-	u	1204	2	0.524602	0.490833	0.397286	0.0729212	1.06078	0.512636	0.0716092	0.316819	0.244316	1.21825	0.288526	0.501031	0.10626	0.478732	0.848467	0.622694	0.23417	1.86228	0.0952257	0.269176	0.607358	0.525957	0.313164	1.50376	0.624171	0.856161
TCONS_00014892	LG03	1901048	1902134	+	u	1619	2	0.190547	0.327204	0.30925	0.226674	0.741375	0.463824	1.12997	0.552112	0.483281	0.244344	0.342401	0.410876	0.10553	0.341115	0.961622	0.20703	0.148417	2.70009	1.67671	1.91892	0.627006	0.952874	1.28602	2.09121	0.454414	0.860673
TCONS_00091222	LG19	8294793	8298058	-	u	4468	2	0.60748	1.10609	0.679736	1.07838	0.656656	1.74664	1.08612	0.505504	0.958128	0.518522	1.43541	1.57737	0.700953	0	0.35717	0.0732896	0.65753	0.834082	0.289595	0.851808	0.756882	0.968299	0.135937	0.641754	0.610228	0.862418
TCONS_00113591	scaffold_2557	2199	2572	-	u	1618	2	0.0908921	0.104405	0.312887	0.793065	0.999895	0.510935	0.6257	0.841068	0.834232	0.721751	0.776716	0.907247	2.15791	0.340611	0.395872	0.392946	0.350511	0.946186	0.817441	1.02433	0.72876	0.448202	0.333257	0.621079	0.688444	0.862943
TCONS_00000971	LG01	3289473	3290020	+	u	1674	2	0.111321	0.0937617	0.0510393	0.317111	0.000326407	0	0.0816367	0.272414	0.524169	0.356295	0.558087	0.258294	0.00180627	0.00109768	0	2.08e-06	0	0.968708	0	0	9.6e-05	0.0634769	9.24e-06	0.0643724	0.072001	0.866736
TCONS_00105675	LG23	7898132	7900082	-	u	3825	2	0.386587	0.159759	0.304384	0.136072	0.080381	0.0746891	0.392237	0.142801	0.101322	0.209168	0.220712	0.371358	0.118286	0.459951	0.275723	0.98854	0.357657	0.484674	0.0963696	0.535395	0.737221	0.349206	0.731923	0.708664	1.21806	0.878293
TCONS_00009129	LG02	6813553	6814239	+	u	936	2	0.605582	0.977028	0.448694	0.261409	0.112705	0.251843	1.75448	0.934114	1.19673	0.578516	1.08106	1.3359	1.25923	0.701236	0.766363	0.774397	0.983004	1.11954	0	1.41711	0.918757	1.45624	0.425417	0	0.461385	0.888571
TCONS_00115167	scaffold_633	33521	34208	+	u	961	2	0.616211	0.222726	0.504183	1.08212	1.79701	1.15827	2.4978	0.88063	1.74181	1.87884	0.954228	1.16245	1.08345	0.178356	0	0	0.130529	0.348011	0.327726	2.17546	2.36727	2.29285	0.761547	1.12668	0.488843	0.89456
TCONS_00020062	LG03	16707959	16708212	-	u	822	2	2.85945	4.7931	2.38254	0.13126	1.00754	2.20327	0.429987	0.160494	0.236571	0.463697	1.36375	1.93612	0.478223	13.7837	15.8424	14.0911	17.4665	2.80119	14.5553	2.76841	2.85035	7.73721	3.55593	15.9898	6.30714	0.901206
TCONS_00112532	scaffold_1962	18132	18589	-	u	1238	2	0.00346984	2.19911	0.000975115	0.000937149	5.70915	0.491188	0.813014	1.35834	0.453412	0.000338679	0.000928083	0.200155	24.1584	0.0112176	3.82842	4.01821	21.1498	1.67442	7.12012	0.00537811	3.92579	17.579	17.8834	5.217	14.4017	0.902329
TCONS_00096253	LG21	5466466	5466936	+	u	699	2	0.49908	0.236207	0.544441	0.801239	1.16772	0.254956	0.147276	0.0828568	0	0	0	0	0.390572	3.17932	2.77549	6.28806	3.21836	3.41295	6.78802	0.262506	1.2019	1.52548	1.65363	4.31978	1.70811	0.90561
TCONS_00086968	LG18	465173	465290	-	u	854	2	0.351385	0.283791	0.231099	0.291233	0.345067	0.366111	0.323984	0.291693	0.510508	0.123718	0.60044	0.173903	0.0837101	0.269242	0.924652	0.341078	0.914023	0.326838	0.285233	0.471098	1.5455	0.933018	2.20356	0.350342	1.16942	0.916365
TCONS_00047813	LG09	835613	835801	+	u	947	2	0.201399	0	0	0	0.232733	0	0	3.67992	1.69954	0	0.144293	0	0.844828	1.11155	5.92856	6.83104	1.12505	1.2618	19.3241	0	0	3.07814	0	3.47203	21.3598	0.95307
TCONS_00088520	LG18	10041684	10044239	-	u	4611	2	0.178458	0.611213	0.376637	0	0.00794653	0.280819	0.317343	0	0.0141708	0.175646	0.00239468	0.000277468	0.371946	0.800705	1.42077	0.182392	0.745318	0.439666	1.60924	0.907267	0.315635	0.546318	0.4396	0.741135	0.648805	0.999702
TCONS_00115162	scaffold_633	36080	36156	+	u	384	2	4.82253	2.17166	5.7133	10.5401	10.8582	10.0087	5.75342	3.75298	4.96682	12.0413	3.04447	12.3608	17.2457	8.59181	6.37736	1.01292	2.67892	5.81356	20.3984	7.3167	10.8385	0.000510196	20.586	7.61105	12.1033	1.02789
TCONS_00113221	scaffold_2306	594	1041	+	u	494	2	4.07167	6.275	3.99302	7.11532	2.42858	6.01251	3.82046	3.05581	2.03359	4.77969	3.97006	5.71635	2.45588	4.55176	2.57975	3.81381	5.51281	3.55387	3.16969	1.63183	3.82461	2.98906	4.64021	6.08009	12.2955	1.0295
TCONS_00018311	LG03	9605941	9606672	-	u	1473	2	0	0	0	3.19e-06	0	0	3.06e-07	0	0	0	0	0	2.74e-06	0.170306	0.2179	0.0594145	0.397352	2.65905	0	0.62481	0.196089	0.190249	0	8.65e-06	5.63e-06	1.0313
TCONS_00049229	LG09	10427649	10428167	+	u	1308	2	1.13166	1.4137	0.57431	1.33025	0.964579	1.62486	1.24165	0.372851	0.468253	0.884126	1.1218	0.379932	5.63585	0.370725	1.949	1.48089	1.9978	1.68489	2.50371	1.73477	2.52228	0.706367	2.20027	1.60089	0.715276	1.04223
TCONS_00111688	scaffold_1657	1241	1741	+	u	510	2	0.379978	1.53056	0.96742	2.55137	0	0.000208071	0.232787	0.000124341	8.98e-06	0.00132858	0.276869	0.281891	0.205936	0	0.690284	0	0	0	4.43743	0.633955	0	0	0	0	0	1.0446
TCONS_00014079	LG02	16680847	16682943	-	u	2128	2	0.54872	0.500456	0.718358	0.93108	0.576729	0.52874	0.329306	0.309176	0.241483	0.45417	0.323593	0.456191	0.375579	1.04267	2.77922	2.97873	3.19998	1.13957	1.63472	0.972343	0.94935	1.14121	1.11339	3.54474	2.52087	1.0523
TCONS_00058554	LG11	1556294	1556628	-	u	688	2	18.6889	13.7142	11.1277	18.9828	35.6214	22.3399	4.14643	8.96236	4.97474	25.331	5.69179	13.1005	11.219	4.79527	4.31178	7.95842	4.0883	2.20825	7.64142	0.661697	1.4805	5.09884	2.27032	5.48211	14.6368	1.05402
TCONS_00004361	LG01	1406225	1406463	-	u	824	2	0.371352	0.613252	0.10997	1.92077	0.265935	0.226118	0.107633	0	0.12218	0.250981	0.364148	0.559632	2.21492	0	0	0.85055	1.17051	1.02738	0.54776	0.475145	0.852162	0.922432	2.97144	0	0	1.07453
TCONS_00050763	LG09	2524584	2525232	-	u	724	2	1.03057	1.22755	1.91912	1.28827	0	6.76171	9.54806	0.163639	0.000422679	9.60744	1.2373	11.8944	0.945787	0.000294707	3.75779	0	0.00419038	0.730196	0	12.3618	0.00581755	0.0201072	1.8361	0	4.91551	1.08253
TCONS_00085120	LG18	737768	737810	+	u	2469	2	0.00479539	0	0	0.230098	0.0967098	0.000313234	0.0951561	0.0614225	0	0.0403385	0	6.8e-06	0	0.228945	0.60087	0	0.636583	0.176033	0.323527	1.29726	0.978776	0.650911	2.91136	0.384134	0.760826	1.08359
TCONS_00064730	LG12	7108268	7108306	-	u	2832	2	4.79582	6.5547	5.40522	4.63138	4.11592	3.89411	5.68003	2.19412	2.77641	3.80479	4.8349	4.43844	3.69859	0.497735	0.741464	0.731969	0.48423	0.782024	0.129893	0.900644	0.740115	1.38066	0.429378	0.902823	0.141994	1.08769
TCONS_00082058	LG17	3933700	3934355	+	u	883	2	1.35279	1.08183	1.72916	1.44877	1.23729	2.14779	0.369392	1.40955	1.29694	1.90951	0.984544	1.90328	0.883671	1.72724	2.81701	1.98613	1.47502	2.99955	1.43856	0.419479	1.00121	0.585514	3.12142	3.37888	3.86844	1.09191
TCONS_00062156	LG12	7104262	7108406	+	u	4208	2	1.07227	1.47105	2.00635	3.87122	3.33607	2.7232	0.622273	0.839549	1.4617	1.86995	1.21987	1.42646	3.14055	0	0.253261	0.190368	0.721839	1.42587	0.687999	0.397524	1.22714	1.24034	1.56427	0.762936	0.652866	1.0924
TCONS_00009941	LG02	13590400	13590902	+	u	1477	2	0.128732	0.479929	0.118695	0.442791	0.277587	0.284177	0.619127	0.123487	0.252407	0.781195	0.423817	0.971305	0.230092	0.823779	1.1855	2.02005	2.63613	0.0245122	1.01424	4.23431	1.73944	0.457311	1.34536	0.882862	2.35422	1.0928
TCONS_00107220	LG24	6401291	6401838	-	u	1751	2	0.262573	0.199131	0.0549916	0	0.0612885	0.073031	0.168199	0.575501	0.688719	0.865164	0.15077	0.500306	0	0	0.77165	0.114734	0	0.261528	0	0.73754	0.437828	0.517657	0.364577	0.259018	0	1.1216
TCONS_00067003	LG13	9657149	9657505	+	u	677	2	0.00914065	0.939268	1.86376	0.369243	0.848833	5.26003	1.84282	4.8856	13.3966	0.772384	4.77533	8.75334	0.00349743	10.1802	0.000855146	7.13897	4.3059	9.57e-05	5.55714	0.00113655	33.6624	18.2296	10.4981	41.2298	25.075	1.12314
TCONS_00112829	scaffold_2090	14966	15146	-	u	313	2	1.84338	1.92694	2.49495	1.86473	0.212106	8.57715	1.39382	0.473788	2.01297	3.62893	2.68872	5.30426	1.07206	7.70118	7.57252	0	0.994306	0.891371	13.9393	1.42628	1.49	3.17776	13.7865	15.4156	15.3521	1.12401
TCONS_00110085	scaffold_1188	6721	6806	-	u	948	2	2.07e-05	0.15813	0.164034	0	0	0	0	0	0.0181658	0	0.399822	0.165953	3.09722	0.010982	6.74e-05	0.295823	7.39e-05	0.00149263	0.827136	0.000588585	0.000250933	2.31332	3.88e-05	0	0	1.12949
TCONS_00034893	LG06	2193604	2193892	-	u	573	2	0.596747	2.88464	1.98621	4.34344	3.2543	3.0241	6.99105	5.38279	7.4327	3.11778	6.0693	3.15061	3.23841	4.41e-05	1.0267	0.702464	0.520652	0.809218	0.604182	3.72296	1.99512	1.36075	3.12356	0.566706	1.68435	1.15417
TCONS_00041499	LG07	11450168	11450231	-	u	1207	2	1.51861	2.31549	2.23073	1.66401	1.20456	0.158114	0.408664	0.936464	2.11676	0.243998	2.54759	3.1897	1.21314	0.951273	0.606332	0.601962	1.52185	0.29492	0.000599767	1.74944	0.275206	2.69685	0.192707	1.69454	1.88946	1.16793
TCONS_00090799	LG19	3869654	3872109	-	u	2734	2	3.92259	10.7759	9.91241	18.9218	12.0874	11.2931	41.5548	25.1575	13.7501	8.4489	10.5409	15.478	13.462	0	0	0	0	0.494258	0	0.669894	0.148592	0.455366	0.303921	0	0	1.17584
TCONS_00045922	LG08	5133195	5134917	-	u	2557	2	0.318582	0.251781	0.363099	0.284043	0.858185	0.421091	0.429529	0.217481	0.347061	1.13633	0.471234	0.57045	0.333761	0.593718	0.578128	0.509527	0.344329	0.561207	0.51142	0.698621	0.874296	0.977088	2.08416	1.28307	0.782379	1.17726
TCONS_00101489	LG22	6053953	6058319	-	u	4842	2	0.261149	0.693772	0.29425	0.296706	0.125506	2.36681	0.91061	0.257804	1.13098	2.5718	0.613716	0.938786	0.130878	0.0673952	0.000266307	0.0811706	0.0438768	0.000128495	0.404051	1.12686	1.30158	0.57221	1.82327	0.244911	0.629052	1.18656
TCONS_00071083	LG14	10272420	10272719	+	u	1369	2	0.214031	0.47818	0.318021	0.603739	0.223657	0.194522	0.240073	0.264296	0.204609	0.184637	0.32749	0.341525	0.119171	0.340348	1.02811	0.258318	0.385633	0.337049	1.02809	1.06445	0.462106	1.52941	1.00345	2.5508	0.919899	1.19316
TCONS_00038947	LG07	12157581	12157864	+	u	469	2	0	0	0.183478	0	0.229227	0	2.30573	0	0	0.353462	0.228025	0	0	0	0	0	0.516135	0	2.283	2.54674	0	2.18272	0	0	6.73108	1.21459
TCONS_00110783	scaffold_1362	28396	29324	+	u	1583	2	0.000216844	0.0967716	0.00502449	0.87181	0.650085	2.75123	0.397611	1.83596	0.518776	1.60221	0.671491	0.581699	2.49509	14.2225	12.333	9.45206	14.6158	2.10922	21.4888	2.88697	2.22942	1.81472	1.98416	3.39792	7.09112	1.22243
TCONS_00091605	LG19	9457615	9457706	-	u	295	2	2.29183	0.590434	0	0.352854	0.267446	0.327008	0	0.363741	0.399834	1.01333	0.455021	0.837638	1.07992	2.02702	2.38334	5.45393	3.47414	0	0	3.63369	0	0	1.59842	0	0	1.23573
TCONS_00077864	LG16	3055089	3055492	+	u	423	2	0.362047	0.835733	0.454375	1.04877	2.82641	0.741184	1.21366	0.420699	0.178845	0.437683	0.592502	0.926154	0	0	0	0	0	1.76248	0	2.71216	2.12487	1.59533	3.79536	0.868393	0	1.23749
TCONS_00091034	LG19	7112020	7112894	-	u	1055	2	0.148171	0.237564	0.282936	0.497242	0.370236	0.532055	0.442515	0.66572	0.598026	1.35887	0.621788	0.995536	0.140602	0.600567	1.1639	0.610759	0.735783	1.12944	0.511582	0.882866	0.517728	0.305495	0.265839	0.224919	0.993509	1.24648
TCONS_00014116	LG02	16799951	16800668	-	u	1340	2	3.94718	3.88894	3.161	3.99851	2.51545	2.72889	1.38417	1.55333	1.47617	1.15614	2.14736	2.81689	1.06229	1.01429	1.1014	0.65535	0.993428	0.900186	0.487022	1.09611	1.45971	1.09295	0.899607	0.313894	0.890631	1.24872
TCONS_00066593	LG13	5098955	5100154	+	u	3523	2	0.0321458	0.000183426	0.032624	0.047129	0	0.219507	0.00011609	0.0166377	0.012233	0	0.0530837	0.000345	1.88283	0	0.208423	0	0.0800901	0	0.163552	0	8.82e-05	0.146815	0	0.494701	0	1.25685
TCONS_00031313	LG05	12092639	12092695	-	u	1905	2	0	0.335089	0.528181	0.155081	0.202279	0.582376	0.307317	0.242387	0.0809763	0.377045	0.0745492	0.287537	0	0.27697	0.233177	0.279247	0.642094	0.452848	0.386961	0.302808	0.729568	0.927891	0.716824	0.0957355	0.209074	1.26173
TCONS_00107997	LG25	2897286	2900514	+	u	3772	2	1.15335	2.44555	0.59371	4.77269	0.814262	5.32912	0.0632431	0.309203	1.04971	4.04939	2.02919	2.65962	0.187557	0.692777	0.886037	0.00835857	0.364629	0.11133	2.64876	0.273025	1.45569	1.2956	3.2934	4.28599	3.78217	1.26418
TCONS_00047844	LG09	979853	980542	+	u	777	2	3.62339	7.09292	1.0457	12.9138	1.80794	7.15011	0	1.42372	1.22125	5.49587	2.75305	5.10814	12.4467	19.2781	20.5234	22.0972	13.4455	13.4047	20.1999	0	17.0065	10.2689	18.7279	43.1478	42.3134	1.26632
TCONS_00038419	LG07	6617108	6617855	+	u	766	2	0.708224	0.815872	0.965358	0.865682	0.0268042	0.873234	1.55623	0.477201	1.24887	1.57338	0.206877	0.817596	0.804562	0	2.51078	3.79993	2.37105	0	0	15.8512	0	0.00100168	0	1.48145	0	1.28419
TCONS_00041321	LG07	9896673	9897255	-	u	1646	2	0.000122802	0	0.00619885	0.000153972	0.223526	0	0.198955	0.000193363	3.11e-05	0	0.236058	0	0	0	0.0866228	0.203844	0.0714188	0.000182728	0.450644	0.391025	0	0	0.000260056	0.765655	0.000459514	1.28973
TCONS_00112220	scaffold_1889	14247	15119	-	u	5521	2	0.174666	0.126485	0.173804	0.217562	0.117001	0.131586	0.345661	0.080828	0.295597	0.64344	0.122584	0.183276	0.0833979	0.146771	0.227871	0.0189556	0.384758	0.408644	0.222355	1.27164	0.338329	0.434025	0.439936	0.382102	0.251859	1.2936
TCONS_00030801	LG05	6397461	6397973	-	u	743	2	0.404654	0.905055	0.188211	1.32563	0	2.41965	0.000139464	0.239521	0.344377	0.308476	0.150847	0.335005	0.156714	1.1635	2.21678	2.4057	4.75989	1.14997	5.69943	0.336811	1.78698	5.45958	6.64957	5.29287	6.28686	1.30178
TCONS_00064512	LG12	4933859	4934103	-	u	897	2	0.165087	0.137427	0.0548013	0.299087	0.262303	0.109611	0.10641	0	0.0468464	0.198894	0.188851	0.232354	0.14802	0.487061	0.466395	0.598162	0.929941	0.688091	2.11567	1.22309	1.66094	2.09187	3.63641	2.93998	1.94481	1.32708
TCONS_00009135	LG02	6813613	6814239	+	u	872	2	0.407906	0.563099	0.752595	0.886825	0.360478	0.713522	2.54652	1.39778	1.0926	1.67148	1.0355	0.631982	5.83118	0.877483	1.17776	1.91176	0.531667	0.684406	3.12826	1.35558	0.307938	0.713543	1.96019	0.348407	1.85659	1.36125
TCONS_00113756	scaffold_2679	2543	2813	-	u	1439	2	0.0608581	0.0625392	0.00640947	0.698044	0.124887	0	0	0	0	0.000219693	0.381324	0.000325567	0	0.333267	1.58873	0.840281	1.11856	0.731805	0.815254	1.88524	1.7859	2.39091	1.90163	1.45358	0.802216	1.3719
TCONS_00000969	LG01	3289034	3290020	+	u	1019	2	1.1191	0.326323	0.834923	0.16185	0.439565	0.664287	2.00617	5.41079	2.08195	1.72103	1.6468	0.856299	1.29784	0	0.32548	0.2417	0.444089	0.511354	4.92e-05	0.000187328	0.000117809	1.56542	0	0	0.16212	1.37264
TCONS_00008765	LG02	2309574	2310122	+	u	995	2	1.74688	2.18454	1.70692	1.63299	1.93308	1.67814	3.47691	3.77564	4.25104	2.00373	3.18605	1.70009	1.59053	2.86724	4.00327	1.43484	2.85551	2.5867	2.49916	8.66465	2.76797	5.49687	2.82511	1.90119	0.575771	1.37847
TCONS_00102860	LG23	544722	545486	+	u	881	2	0.463661	0.237704	0.178208	0.144049	0.495027	0.31376	0.443835	0.293623	0.313194	0.234074	0.163782	0.216865	0.105576	0.160436	1.75664	1.20274	0.795117	1.17239	0.156248	0.492685	2.02709	1.94634	0.404964	1.06674	0.216141	1.39411
TCONS_00112781	scaffold_2071	11736	11787	+	u	838	2	0.383525	0.501123	0.578835	1.95827	0.568116	1.09472	0.375958	0.529728	0.515239	0.699845	0.258137	1.0078	4.48128	0.999426	1.82771	1.39737	1.48976	2.74667	2.47712	1.89775	2.47628	2.62574	1.60366	1.18553	1.20256	1.39815
TCONS_00047195	LG08	13241714	13241896	-	u	677	2	0.234214	0.247684	0.286502	0.196075	0.800401	0.149345	0.374698	0.693802	0.288175	0.148626	0.303939	0.145135	0.501374	1.13969	2.04244	1.40497	1.73498	1.24182	0.554627	0.244706	0.817994	0.669189	0	0	0.337615	1.40251
TCONS_00087130	LG18	1855035	1855432	-	u	595	2	0.659208	2.4882	1.66131	0.772402	1.84285	0.851746	2.24836	1.1104	2.12575	1.50455	1.32837	1.28779	1.75443	1.52913	1.92073	3.15906	1.84252	0.917997	0	1.65566	4.9584	4.48633	0.939976	1.56151	2.56498	1.40361
TCONS_00050280	LG09	825842	825958	-	u	611	2	0.227802	0	0.156061	0	0.0881655	2.46773	0	0.106568	0	3.98259	0.347424	0	0	2.72495	0	7.84666	0.444781	7.74636	0	0.440959	0	3.87169	4.8149	10.5122	5.46579	1.43006
TCONS_00100491	LG22	9595090	9595147	+	u	722	2	81.3412	102.368	66.6681	53.7946	52.1131	48.9121	22.292	12.5774	23.6294	35.8256	47.1931	66.4077	39.2544	2.96452	2.65519	2.4274	4.74793	1.05787	1.94428	2.29685	2.46994	1.7161	0.872592	2.67452	1.81869	1.4353
TCONS_00009512	LG02	11317921	11318549	+	u	684	2	2.43008	3.5808	2.959	7.00881	5.03667	4.64909	4.88768	6.4562	5.48247	6.86011	3.22553	6.74088	9.4061	0.966501	1.77146	2.31862	2.25412	1.34139	1.93217	2.3006	2.48335	4.52728	5.96311	7.14134	4.16983	1.45275
TCONS_00099602	LG22	5486797	5487141	+	u	377	2	3.4901	7.31462	7.31258	4.81973	13.0117	17.5162	0.265452	9.97982	6.1945	3.62463	5.26866	18.1149	0.0401162	14.2195	17.2665	48.5804	9.06504	3.06082	14.307	5.89406	34.0628	24.7045	22.3404	0.275585	2.01216	1.49669
TCONS_00071092	LG14	10318009	10318498	+	u	636	2	4.48413	6.75748	12.2716	4.74033	6.67126	8.69583	5.39991	0.966407	0.669095	4.70034	0.784146	4.95713	3.6531	0	0.380551	1.84509	0.478609	0.139355	6.15652	0.101332	0.536826	1.97459	0.295703	0.00141853	3.83368	1.50131
TCONS_00051151	LG09	5216575	5216875	-	u	2394	2	0.103099	0.862392	0.442878	0.38893	0.36912	0.427324	0.969265	0.694616	0.663907	0.656463	0.80023	0.831166	0.650134	0.000199242	0.343391	0.00828673	0.519197	0.0337424	0.0209088	1.63312	0.000134779	1.96345	0.0169326	1.79878	0.691232	1.5124
TCONS_00070556	LG14	4483064	4484038	+	u	1264	2	2.85737	3.32567	2.88043	5.84599	4.08967	1.64434	1.39497	1.736	2.04242	1.21282	2.07078	4.05847	1.48853	0.402412	4.50545	4.66188	4.17412	1.72105	4.34847	1.27286	0.912018	0.000993457	4.42263	2.65013	8.62562	1.51906
TCONS_00096252	LG21	5466466	5466936	+	u	1153	2	0.45959	1.42481	1.43437	1.4975	0.817109	0.680454	0.216678	0.534911	0.50196	0.626818	0.836727	0.774098	0.16539	1.66464	1.57803	0.941647	1.04084	1.34301	0.810152	1.77379	0.955094	1.75305	1.25744	1.08686	0.962229	1.56823
TCONS_00047789	LG09	695946	697052	+	u	1409	2	1.93394	1.12947	0.926266	1.67388	2.5594	3.5104	2.30996	2.25487	1.98571	2.09954	1.49976	2.0235	3.68332	0.219014	0.222776	0.0390876	0.370189	0.928682	0.171217	1.64431	1.72302	0.944673	0.644713	0.782682	0.178787	1.56828
TCONS_00084733	LG17	10372473	10375433	-	u	3712	2	1.55193	2.3618	1.78502	4.32934	3.02847	2.85071	1.75652	1.17296	1.60365	2.24211	1.73975	3.34738	2.41481	0.505253	0.202454	0.0512709	0.325165	0.388825	0.647091	1.25267	1.53704	1.21385	1.60352	0.689875	1.67053	1.57884
TCONS_00074082	LG15	1137307	1137646	+	u	604	2	1.08598	2.16646	1.23547	0.980112	1.01316	1.56649	1.56471	1.54916	1.43451	2.55745	1.44205	1.67496	0.408623	5.91794	7.62522	7.22466	7.97886	3.66456	12.3634	2.39626	3.71072	6.17598	13.0889	4.00597	10.5379	1.58708
TCONS_00041500	LG07	11450168	11450256	-	u	1324	2	0.568512	1.3759	0.365392	2.03483	0.631263	2.78187	2.4466	2.36197	1.58105	4.1353	1.29358	1.74255	0.799298	1.66309	2.95011	2.738	0.73675	1.94603	4.45277	1.58264	3.82676	1.6378	2.88715	3.81829	1.92643	1.58766
TCONS_00005381	LG01	9751403	9751700	-	u	878	2	2.07137	5.83446	1.48125	1.88851	2.11718	3.34016	2.29038	3.73663	2.38515	4.19934	4.49669	2.27006	2.19821	0.349327	0	0	0	0.00220168	0.0035218	0	0.000594925	0.473991	0.00375588	0.70438	0	1.59092
TCONS_00113647	scaffold_2609	6120	6501	+	u	441	2	41.4229	44.8278	29.7807	21.6869	20.4919	28.3068	46.5477	46.797	42.958	35.7767	49.4096	31.9138	49.558	0	0	0.000249681	0	2.0328	0	0	1.67969	1.4649	0.460404	2.47088	0	1.5951
TCONS_00011182	LG02	17204510	17205378	+	u	902	2	2.18645	0.145524	0.85311	0.276923	2.35163	2.14976	0.00013181	4.01581	2.02517	4.25401	1.81405	0.968079	1.12215	1.98888	0.407547	2.58377	0.727971	4.4652	3.80154	5.1334	3.79713	3.61448	5.47909	2.56925	0.785172	1.60183
TCONS_00092893	LG20	9191613	9191915	+	u	374	2	1.49744	0.527733	0.123112	0	0.490539	0.146842	0.474061	0.266971	0.242849	0.562999	0.692896	1.79211	0.468614	8.73721	4.38257	8.61461	4.57274	6.46331	21.0467	2.38288	10.4089	4.46865	11.8216	6.75312	2.67502	1.61069
TCONS_00113298	scaffold_2369	10728	10891	-	u	658	2	1.58489	2.37323	3.11431	2.63275	6.18544	1.80776	1.67314	1.70093	3.48057	3.61123	1.58155	3.12413	2.59053	2.28641	1.74271	5.02229	4.45108	1.72231	3.72231	4.35021	4.26873	4.59983	3.91549	3.44615	3.44439	1.65136
TCONS_00038420	LG07	6617108	6617855	+	u	1027	2	0.120673	0	0.114727	0	0.1321	0.40254	0.0142755	0.078953	0	9.99e-05	0.103375	0.143306	0	0.952268	0	4.56056	0.942656	0	1.83346	2.23755	0	0.0162898	1.36488	5.92e-05	3.20803	1.66875
TCONS_00084785	LG17	10729899	10730118	-	u	775	2	0.144152	0.372207	0.31248	0.357801	0.321097	0.331485	0.24434	0.114397	0.358052	0.547884	0.109103	1.26264	0.295397	1.76011	0.631247	0.605063	1.29901	1.36187	3.51708	0	1.17146	1.68641	1.577	3.70587	5.40889	1.67124
TCONS_00080021	LG16	8086508	8086536	-	u	484	2	0.395941	2.3953	2.00485	0.656399	1.76615	5.77471	1.74214	2.06746	1.8874	3.98007	1.5004	0.909904	3.41089	1.73682	1.64317	2.62974	0.717337	0.249178	3.46426	0.566407	2.86828	7.0017	2.96858	0.432161	4.40927	1.67482
TCONS_00110730	scaffold_1345	1121	1519	+	u	460	2	0	0.129431	0	0.0784685	0	0.704543	0.111162	0	0.0801585	0.0713038	0	0	0	2.57008	3.63889	3.01415	2.51571	0.819433	6.91375	2.96193	5.00494	6.70079	4.36833	10.776	4.29663	1.68413
TCONS_00075344	LG15	9958333	9959083	+	u	956	2	8.21101	11.4427	3.8565	0	0	0.371673	2.44787	5.72679	2.01253	0.414003	5.53338	1.10814	0	0.0259876	0	0.412959	0.000221226	0.000148645	0	1.08303	0.600797	0.757829	0	0.638967	1.02617	1.6957
TCONS_00091472	LG19	9222240	9222601	-	u	834	2	2.97545	2.81946	2.55542	1.64354	2.60047	1.50361	1.06341	2.0112	0.960897	4.76434	1.15871	1.16478	0.644407	0	0.168452	0.127906	0.902223	1.96764	0.293327	0.532421	0.86991	2.95538	1.46891	5.5853	0.428523	1.71193
TCONS_00047847	LG09	979853	980542	+	u	872	2	5.30594	5.81656	5.31768	5.97936	5.86285	6.94814	2.1177	5.34548	3.50054	4.81129	2.23669	5.67147	1.81931	0	1.20601	5.96293	1.07657	4.56287	18.5667	0.497799	0	6.26153	7.00241	5.11472	7.55655	1.71943
TCONS_00114181	scaffold_3763	302	738	+	u	625	2	1.85002	2.46418	3.34436	4.87262	4.95736	6.59177	3.09191	3.00989	1.87784	4.36323	2.8305	6.7463	2.37158	2.28327	3.1675	2.14874	3.29467	3.96329	9.92468	4.92397	2.3736	3.57788	3.72427	5.63676	4.25834	1.7196
TCONS_00029944	LG05	3315588	3315588	-	u	717	2	13.2932	10.7822	10.7323	2.18759	4.56133	4.78487	5.58491	9.70629	3.22006	4.99489	11.5064	5.52073	6.82575	3.66509	5.65819	1.91508	4.66757	7.02344	1.39758	4.40728	2.63702	7.57976	3.961	6.30332	2.08818	1.74469
TCONS_00066024	LG13	1105489	1108100	+	u	2644	2	15.5995	7.11888	6.10602	7.49618	5.07763	12.1935	25.7288	13.2995	6.19156	9.64262	7.76561	9.12289	21.1762	0.305634	0.67513	0.00965304	0.674672	0.408565	0.605926	1.40455	1.79483	0.424021	0.605546	1.34825	0.884703	1.79344
TCONS_00105142	LG23	3535097	3535334	-	u	708	2	2.83796	3.21276	1.8655	2.86757	5.10051	2.26883	1.87655	3.83078	3.57762	2.66353	1.54086	1.07528	1.45278	0	0	1.59307	0	0.799877	0	2.128	0.609555	1.54848	0	0	0	1.80033
TCONS_00090839	LG19	4414052	4414373	-	u	905	2	1.16472	1.31791	1.375	1.47943	1.41762	2.11964	1.48827	1.35349	2.38711	5.06185	3.26102	4.63212	0.72097	0.108589	1.59021	0.827086	0.7893	1.14113	1.47774	2.58551	1.83788	1.98933	0.633678	2.6858	2.22905	1.80974
TCONS_00004362	LG01	1406221	1406482	-	u	847	2	1.15958	1.1108	1.2927	0.536847	0.502977	1.78144	1.89662	1.29817	1.03235	0.753946	1.28871	1.81455	0.748514	1.50751	2.32628	2.22919	3.06784	3.36738	1.79756	5.01887	3.81856	3.94692	4.35876	6.37987	4.68324	1.83403
TCONS_00109351	scaffold_1021	47148	48708	-	u	1721	2	3.45534	3.92934	3.24627	2.35539	4.23571	4.49973	4.63818	2.2084	1.98931	2.337	3.92327	5.28236	1.88841	0	1.81509	0.367243	0.68066	0.934125	1.11542	1.3294	2.35929	1.78027	3.91912	2.32003	0.790723	1.84343
TCONS_00027569	LG05	4715759	4719361	+	u	8429	2	0.512759	0.681614	0.553373	1.2825	1.05736	0.9654	0.271391	0.186888	0.257181	0.359134	0.320183	0.625895	0.75513	1.09733	0.930946	0.711188	1.50233	1.59277	1.72124	1.6248	1.53261	0.669161	1.54594	1.71924	1.25517	1.86595
TCONS_00035471	LG06	9649014	9649349	-	u	2224	2	1.00803	1.24588	1.29122	1.94605	1.85893	1.22515	2.04713	2.13441	1.79433	1.2484	1.32294	1.72345	0.963677	0.29799	1.11998	0.260665	0.640785	1.83258	0.185892	1.70072	1.81691	1.60197	1.49129	0.919825	0.520653	1.87705
TCONS_00100882	LG22	174081	174467	-	u	1253	2	0.92349	0.404854	0.789275	1.54273	0.877445	0.998568	0.539014	0.55962	0.555628	0.253401	0.254981	0.573201	0.635575	0.581301	0	0.111563	0	0.194076	0	0.685933	0.43348	0.520747	2.03935	3.20589	0.15299	1.89006
TCONS_00017738	LG03	1926306	1926847	-	u	1075	2	0.668483	0.554887	0.206908	0.352187	1.65984	0.677153	0.0945719	0.251075	0.0606563	0.371184	0.0693103	1.35367	0.142116	0.129925	3.1131	1.03087	1.23559	1.08458	4.47048	0.810296	3.50122	2.99475	6.45235	2.93147	4.63573	1.92063
TCONS_00031321	LG05	12273198	12274373	-	u	1233	2	6.0179	6.99721	6.49942	12.6547	8.1573	10.5388	13.296	5.05274	13.0366	10.4833	12.6792	12.1116	7.4703	0.277344	1.79766	0.347996	1.6893	1.2477	1.20966	7.08693	1.80356	2.03295	2.63059	1.29498	0.923599	1.92511
TCONS_00087147	LG18	2235551	2235815	-	u	1217	2	2.41607	2.4652	2.07994	1.3829	0.938562	3.58701	2.65198	1.38447	1.62117	2.8441	2.82253	1.05093	0.996965	2.64046	5.62035	2.68551	5.81649	4.13539	8.9235	6.61475	5.07274	3.63341	6.77945	10.3378	9.89981	1.9439
TCONS_00046051	LG08	6319040	6319228	-	u	717	2	0.467437	0.515825	0.668124	0.525287	0.436099	1.50359	0.237757	0.341234	0.15958	0.296169	0.565767	1.39439	0.384787	0.63031	0.571652	0.441858	0.894921	0.864846	0.819774	1.83307	0.296874	1.04319	0.497367	1.33166	0	1.95909
TCONS_00041709	LG07	12137906	12138209	-	u	476	2	4.43608	5.10073	6.73941	11.7034	11.643	17.2896	3.38076	2.97197	5.97008	27.5352	5.96944	13.7843	26.3257	0.601865	0	2.58032	2.98698	1.1432	2.6012	0.433383	2.44011	1.0632	0.926164	5.06876	1.53412	1.98354
TCONS_00046151	LG08	7802702	7802845	-	u	2084	2	0.15015	0.679514	0.201915	0.977507	0.0538857	0.584964	0.291028	0.0825941	0.286324	0.156066	0.414332	0.475388	0.169846	0.169608	1.63278	0.729227	0.725825	1.62334	0.491703	0.777388	0.923202	1.16858	0.787213	1.29377	1.73225	1.98764
TCONS_00051152	LG09	5216575	5216875	-	u	860	2	0.800684	0.883807	1.36855	2.18417	1.22622	0.807802	0.566806	0.776185	0.380172	0.976436	0.74993	1.07752	4.5692	3.84643	6.47666	5.74631	7.12561	4.29635	13.3139	4.31201	2.4706	3.17505	6.16132	10.9068	10.7712	2.02102
TCONS_00066701	LG13	6133353	6133673	+	u	1048	2	0.447461	0.543814	0.682988	1.30606	0.775662	1.41386	0.48826	0.479505	0.511473	0.737902	0.71645	1.6018	0.522445	2.29171	1.85999	3.58408	5.96241	0.902777	2.80125	1.77109	2.40396	3.0025	5.74471	5.52455	4.3645	2.04779
TCONS_00025243	LG04	11999073	12000937	-	u	2083	2	1.07262	2.61573	1.84342	1.78037	3.24007	2.39407	0.999797	0.714069	1.14031	0.80315	2.06483	1.92028	4.51225	2.82219	3.63884	4.08707	1.72013	1.40768	6.57171	1.59723	3.05088	1.9789	3.7377	4.28238	2.30929	2.07823
TCONS_00057632	LG11	11090627	11091901	+	u	1446	2	2.25501	4.46766	2.71361	2.10608	2.89779	2.2516	5.62943	3.90417	2.79764	1.97722	3.64413	3.21939	2.91628	0.672149	1.29228	0.936604	1.06891	2.15776	1.67742	2.72331	1.74513	1.78854	0.619162	1.32496	0.207378	2.08672
TCONS_00114847	scaffold_566	70141	70282	-	u	565	2	0.475112	0.443028	0.567757	1.74568	0.332612	0.0565037	0.696128	0.0509306	0.274579	0.197214	0.507474	1.05397	0.208435	4.90434	4.38334	6.72494	5.73734	2.84004	6.64122	6.79213	3.41573	2.41812	2.83307	3.71313	8.00011	2.09135
TCONS_00055679	LG10	5243470	5243530	-	u	628	2	0.539664	1.11132	0.639476	1.95244	0.360384	1.18081	0.609486	0.856172	1.69754	0.792585	0.921994	1.65414	0.634205	8.18339	12.8141	10.1664	9.729	3.31015	18.6116	3.18629	11.876	9.93007	15.7864	37.1653	30.5383	2.09566
TCONS_00087146	LG18	2235551	2235700	-	u	1040	2	0.0948342	1.23466	0.448823	1.53128	0.512472	0.779871	0.00178723	0.447466	0.000541394	0.081691	0.555438	4.37649	7.17801	2.93242	2.49962	4.96901	5.18876	0.618124	1.60307	0.839593	3.91228	0.858306	4.49712	3.84265	0.0115946	2.09963
TCONS_00111627	scaffold_1636	21847	22490	-	u	1047	2	0.773287	0.81444	0.404204	1.29536	0.703338	3.05381	1.36823	0.953233	0.993107	2.62596	1.3757	3.71964	4.09054	2.76078	2.3202	2.27464	2.51157	1.00707	5.72755	3.032	3.75171	4.93089	10.8779	4.82443	5.61016	2.10153
TCONS_00008768	LG02	2320164	2320490	+	u	773	2	1.38186	0.187578	2.0443	1.74494	1.16053	6.62518	7.14376	7.24086	7.13443	6.07394	6.05433	5.89216	4.19068	0.0669779	0.00419946	0.000110511	0.00077129	0.655339	1.16482	2.67805	0.000691983	3.01132	0	0	0.000526014	2.14334
TCONS_00046221	LG08	8990102	8990322	-	u	391	2	7.95e-05	0	0.000193672	0.112113	1.39575	0	1.76661	1.41132	0.355559	0	0.124673	1.52559	0.61665	0	0	0	0.355169	1.73505	0.000456473	0	8.04213	2.68271	0.537836	0	0	2.1464
TCONS_00075346	LG15	9958597	9959083	+	u	669	2	2.75402	1.16427	0.916272	4.52169	0.494907	2.7415	2.3881	0.630179	0.583876	4.00229	1.99143	2.94807	2.68014	2.42555	1.87823	1.64907	2.0761	5.25988	3.19625	0.000594382	7.66236	7.65759	1.75832	2.33387	3.07628	2.15488
TCONS_00117016	scaffold_988	21130	21139	-	u	428	2	0.105838	0.128946	0.205897	0.647739	0	0	0	0.135067	0.648663	0.117774	0.309008	0.0889689	0.148871	6.4262	5.75108	10.6162	4.54743	2.25669	15.0764	6.42079	13.832	5.578	12.1894	24.437	7.2467	2.15968
TCONS_00064919	LG12	9338991	9339763	-	u	1939	2	0	0.145696	0.136911	0	1.9551	0	0	0.376691	0.0469973	0.0458069	0.207419	0	0.0828837	0	0	0	0	6.15234	0.0514494	0.937129	0.874698	0	0.0609468	0.122626	0.625866	2.16135
TCONS_00035410	LG06	9126012	9126344	-	u	1759	2	0.343091	1.04879	0.714765	1.29941	0.533761	0.957962	1.04881	0.776004	1.58298	1.03029	0.961589	1.01974	0.487258	1.03241	3.32354	3.3272	3.01098	2.82018	1.12957	1.64025	2.37748	3.98262	2.20616	1.31415	3.50039	2.17391
TCONS_00048790	LG09	6027396	6027490	+	u	441	2	0.90121	4.20167	1.80238	1.34362	1.74428	3.1443	3.54818	4.90025	2.08405	4.67045	3.18007	2.21487	2.98446	0.396029	0	0.772351	0	3.29242	0.125098	4.37853	0.785581	2.23627	0.69912	0	6.65174	2.19123
TCONS_00067916	LG13	2064749	2065480	-	u	800	2	0.222222	0.416042	0.0487519	1.38558	0.500418	0.91076	0	0.185901	0.155681	0.622726	0.203643	0.516331	0.0886997	3.00918	2.70459	0.860205	1.56901	3.87531	6.42868	1.20703	0.928611	1.06348	3.38533	3.00889	3.7003	2.21492
TCONS_00031113	LG05	9633989	9634194	-	u	635	2	0.965882	0.917119	1.05567	1.22385	4.01959	1.30284	0.938466	0.643217	1.67222	1.81869	0.892024	1.89293	1.23802	2.42363	0.89845	3.48898	2.76887	0.375184	0.60232	1.61311	1.85193	2.1375	1.47626	4.82788	3.42926	2.21788
TCONS_00049524	LG09	11800986	11801622	+	u	716	2	21.8107	49.61	42.8206	45.8964	45.5141	64.9738	43.331	31.2986	60.9888	46.5021	90.8726	75.7178	71.4947	2.17764	3.36407	3.77586	2.38408	1.1591	3.9797	1.79085	6.83582	2.92836	3.7051	1.85947	2.09913	2.2464
TCONS_00043532	LG08	7081066	7083595	+	u	2628	2	0.136407	0.315093	0.227883	0.449623	0.222802	0.238975	0.188451	0.192252	0.164276	0.136241	0.17846	0.312562	0.110108	0.986434	1.20625	1.36622	1.68009	1.57994	2.62066	3.19485	1.91553	1.79386	5.5777	4.26149	3.47202	2.26707
TCONS_00008830	LG02	2375517	2375980	+	u	1121	2	0.725882	1.46701	1.07565	1.35086	2.04557	1.15674	1.91709	1.02808	1.90172	2.07844	1.99651	2.23745	1.34111	0.696507	0.53701	0.56232	1.50566	0.648169	0.863144	1.74764	0.289409	0.771555	0.666032	1.13784	1.00387	2.26993
TCONS_00066660	LG13	5475014	5475065	+	u	1666	2	0.171257	0.271104	0.287466	0.496525	0.34483	1.01027	0.106939	0.330457	0.215288	0.045521	0.191459	1.41069	0.177592	1.99517	1.67272	0.70346	1.20572	1.30112	5.1572	1.87312	2.62391	2.14301	0.966199	4.53619	3.04618	2.29107
TCONS_00110256	scaffold_1231	32411	33155	+	u	982	2	13.0553	13.2671	12.6642	7.40284	9.94481	5.83172	13.023	15.5083	12.6332	9.41863	11.6195	9.75795	10.1529	0.664653	2.93479	2.4506	3.86797	3.67609	0.790797	4.92294	5.79451	2.22211	3.29283	0.541288	0.934271	2.30076
TCONS_00032936	LG06	9311930	9318276	+	u	6392	2	0.940078	1.39022	0.670391	1.55107	1.92649	2.22079	1.76977	1.12642	2.11754	2.05707	1.97301	1.77156	1.93728	0.501188	0.513615	0.227023	0.453091	0.821533	0.705501	1.73896	1.2381	0.843422	1.08956	1.12859	0.956971	2.31987
TCONS_00098403	LG21	8922457	8922656	-	u	434	2	1.53723	1.15837	1.86906	0	8.12396	7.72208	0	0.737391	1.06594	1.10981	0.809256	0.273514	0	17.4234	17.4437	18.8478	8.49274	25.2183	10.6933	1.06957	13.3143	15.552	23.2548	39.9078	31.0693	2.36267
TCONS_00115168	scaffold_633	36080	36156	+	u	803	2	2.3726	0.239323	1.39054	1.57298	1.12137	0.457845	0.809732	1.16718	1.12424	0.00897429	2.80166	2.54586	0.0716771	1.34858	2.1388	0.324052	0.872937	1.18934	3.69411	1.76851	1.73269	2.61536	1.9122	0.400095	0.565317	2.36833
TCONS_00029328	LG05	784912	784964	-	u	394	2	0.139628	0	0	0	0	0	0	0	0	0	0	0	0	2.78477	3.81796	11.152	4.67733	3.71265	5.78379	14.8814	0.00012486	12.6682	2.01589	20.8686	9.22461	2.46918
TCONS_00106216	LG24	2832241	2832515	+	u	516	2	1.54543	2.8788	2.76657	6.35442	6.84729	8.56672	4.26135	3.41012	5.51356	5.41195	2.8556	7.89826	2.12702	4.59904	2.79083	3.93504	3.07527	2.57697	7.41808	2.96242	0.69281	1.50811	3.62652	9.88718	7.62954	2.4756
TCONS_00001305	LG01	6833183	6834117	+	u	2729	2	0.653854	0.566332	0.718254	1.6026	2.45358	2.06977	0.768546	0.381249	0.40415	1.28897	0.625611	1.43819	0.33757	1.57853	1.95134	1.34743	1.0852	1.42476	1.99812	2.8203	1.32109	2.05417	2.54513	3.33029	4.30144	2.47786
TCONS_00110086	scaffold_1188	6721	6839	-	u	1065	2	4.42165	6.56477	6.68349	5.06883	5.94512	4.35306	6.72862	4.80433	4.60295	3.88525	4.55382	5.37618	3.12916	1.59958	3.32297	1.57524	2.55653	3.44625	0.220189	4.36389	3.8236	1.60419	3.81248	2.47988	2.68309	2.48605
TCONS_00054154	LG10	11106635	11106938	+	u	562	2	0.276065	0.614309	1.46176	0.421555	0	0.896866	0.516258	1.1749	1.86922	0.980214	1.44753	0.642727	0.366912	2.91312	2.47856	5.97557	2.19061	3.80887	3.4893	9.72257	7.56317	6.31278	5.25801	7.30476	4.67412	2.53708
TCONS_00103027	LG23	1208991	1209361	+	u	443	2	22.8168	15.1056	21.4185	19.3312	12.0549	9.98987	25.1718	32.763	18.3313	28.1322	18.5322	10.3847	16.8418	6.16399	12.39	6.56924	6.9281	13.468	6.71092	16.7525	12.2504	14.8767	3.34811	5.68919	5.76361	2.53894
TCONS_00032404	LG06	3050456	3050472	+	u	288	2	0.327887	0.515235	0.447715	1.37955	0	1.43189	0	0	0.386402	2.78441	0.785763	0.830127	0	6.14225	17.3226	9.05823	18.6744	1.97863	18.3695	4.45066	1.68931	5.64024	6.80156	17.6721	9.32104	2.54818
TCONS_00005284	LG01	7528077	7528679	-	u	1494	2	1.73631	2.47287	1.56305	1.92155	2.42386	3.48996	2.3282	1.52507	2.74224	3.53232	3.25182	3.38206	1.06044	0.785591	1.51144	0.616418	1.06375	0.142753	1.93105	4.62575	1.8801	2.67195	2.41358	2.25563	3.7183	2.62036
TCONS_00057230	LG11	8718528	8718898	+	u	1036	2	0	0	0	0	0	0	0	0	0	0	0	0	0	1.66976	1.58024	0.507179	1.90576	1.5377	0.711691	9.74001	8.0184	9.35911	3.83199	5.41668	1.04391	2.65436
TCONS_00001128	LG01	4595376	4595669	+	u	842	2	0.51133	0.662907	0.352101	1.5243	1.07422	2.2297	1.76155	0.816423	0.856891	2.84686	0.526872	1.03367	0.324032	0.523397	0.336354	0.765048	1.06958	0.767568	1.49315	3.32696	1.17192	0.35417	0	1.48535	0.899736	2.67793
TCONS_00043330	LG08	5133352	5134857	+	u	2498	2	1.73034	1.31135	0.964927	2.30692	2.51672	2.34318	1.1974	1.78948	1.87846	1.13874	1.55673	1.4502	0.698494	1.62048	1.16119	1.23439	1.34077	1.44796	1.95882	2.17687	3.45193	3.02722	4.5241	3.36361	3.04772	2.68411
TCONS_00008773	LG02	2320164	2320490	+	u	1387	2	3.6071	6.09984	3.40243	5.00112	6.18883	3.59614	2.69201	1.44062	1.26102	1.47276	3.09413	2.18977	6.04859	2.44347	1.63893	1.4653	1.55102	1.82247	3.77682	2.03465	2.06755	1.24146	4.05711	4.82643	3.77152	2.68912
TCONS_00058414	LG11	523989	524018	-	u	1948	2	3.91462	5.12644	4.65546	7.12349	6.77682	6.07592	3.70664	0.948814	2.31005	4.11782	4.00431	5.90676	3.96062	2.34377	1.96496	1.69962	3.61249	2.34979	2.95921	2.46355	2.31816	1.68485	3.0755	3.32479	3.14395	2.71276
TCONS_00023307	LG04	322989	323098	-	u	483	2	0	0	0	0	0	0	0	0.0896577	0	0	0	0	0	4.88136	5.72227	6.15024	6.397	1.41658	9.19672	1.31742	1.21157	4.21554	4.4971	6.02561	3.14768	2.74136
TCONS_00034978	LG06	3080063	3082056	-	u	2442	2	2.35038	3.61589	2.80588	6.6918	6.0005	6.83776	1.14748	3.34906	1.80533	6.39305	2.51647	5.35072	6.20237	1.75883	1.92018	1.74814	2.357	3.44322	2.29503	0.678436	4.8329	2.32642	3.37618	4.62306	3.2499	2.75463
TCONS_00030779	LG05	6067974	6068316	-	u	621	2	0.587505	1.03704	0.604807	1.79752	2.72638	1.06765	0.197837	0.000328546	0.434473	0.367642	0.23949	1.6656	0.241423	0.000829767	0.926852	0.782269	1.39232	0.959478	6.05644	0.641486	0.000212839	0.948666	6.32449	0.781605	0.495023	2.75621
TCONS_00031112	LG05	9633514	9633802	-	u	718	2	1.28723	1.40442	1.28351	3.03091	2.84006	1.5327	0.372246	1.32893	1.06419	3.06349	1.19419	1.44197	1.62616	1.93407	2.59088	3.51919	3.58456	1.3482	3.10861	0.467401	1.63922	1.32046	0.519137	0.000854441	2.3226	2.77289
TCONS_00030369	LG05	4718013	4718070	-	u	539	2	3.25231	0.783446	0	0.00166647	0	1.58441	0.000233168	0.153637	1.04171	0.697943	0	2.50172	0.938755	6.08508	7.17004	10.7686	0.00239455	6.19077	4.37468	1.48351	5.16124	2.2687	20.4964	9.61793	0	2.79977
TCONS_00046543	LG08	11008133	11008250	-	u	520	2	6.25336	5.23078	7.4359	8.51631	5.3794	7.72419	5.18488	13.4107	5.93309	8.48829	7.40435	5.63932	11.8447	0.407208	0.708913	6.77e-05	1.20075	0.760956	0.188107	2.21113	8.70059	1.50792	1.20339	3.73389	3.0187	2.80499
TCONS_00112088	scaffold_1820	21282	21282	+	u	635	2	7.98237	8.19504	7.7089	13.0564	7.62018	10.7616	5.35578	4.83563	5.57071	11.4723	5.82028	13.6945	3.5241	0.510611	0.860658	0.457165	1.52151	1.95452	1.6602	1.11295	1.13057	1.97435	0.90979	0.165433	2.05767	2.82774
TCONS_00106909	LG24	1827975	1828806	-	u	1120	2	1.35427	2.07257	1.89233	1.847	2.37407	1.78526	1.02282	1.90053	1.91761	1.58725	1.72543	2.12234	0.98539	1.25401	2.58268	4.10219	2.19633	1.98722	4.0233	1.60673	2.30531	3.05474	1.26879	2.88254	2.09076	2.8381
TCONS_00033089	LG06	9887576	9887852	+	u	429	2	2.52479	3.2677	2.71098	4.60944	3.28441	2.47879	2.93078	4.02464	3.38169	6.45194	2.11431	3.64999	3.28323	1.38619	5.72508	0	1.25829	1.73908	0	1.79646	5.01242	2.42538	5.66489	0	4.23797	2.89748
TCONS_00068460	LG13	5996868	5998187	-	u	3532	2	0.101716	0.196214	0.208763	0.107464	0.136372	0.163549	0.126171	0.143493	0.309898	0.374767	0.516364	0.33186	0.0970394	2.01826	2.37886	3.29309	3.53793	1.52299	6.78681	3.5234	5.93251	3.92129	8.03103	7.86846	7.64458	2.92103
TCONS_00060671	LG12	1104953	1106327	+	u	1557	2	5.82798	6.3558	6.03153	3.3171	2.8205	7.09884	9.70494	5.12435	7.47251	8.15549	15.6352	13.4471	4.38676	0.688394	4.46351	2.07987	1.91461	2.68444	4.40193	4.39289	2.83815	1.6151	4.6198	2.76902	3.0642	2.95418
TCONS_00024931	LG04	9409814	9409818	-	u	634	2	4.86973	6.68894	5.09287	5.5736	5.23833	6.20888	2.56284	3.01835	2.89663	3.77353	4.96572	7.98861	3.28565	1.48757	2.60954	2.24018	2.50332	4.33584	2.85447	3.16003	1.3322	2.90596	5.14446	6.749	4.41702	2.96227
TCONS_00070557	LG14	4483129	4484038	+	u	1198	2	0.000460711	0.000177044	0.279449	0.000747962	0.000415762	3.07392	5.08e-06	0.00110147	0.146734	2.22661	0.000113068	0.000103547	4.80571	2.62748	0.130692	0.00377159	0.00559912	2.13397	2.37416	0.65365	4.95717	4.56194	3.31125	3.39077	0.00648223	2.96974
TCONS_00077878	LG16	3340278	3340367	+	u	1511	2	0.0645647	0.00128727	0.0742287	0.399645	0.107259	0.573736	0	1.04799	0.749901	0.00203354	0.21591	0.175953	0.0314189	0.183403	0.0325452	0.101774	0.0243163	1.52125	0.135018	0.00926217	2.01896	1.03797	3.60936	0.918876	0.26039	2.98354
TCONS_00020322	LG04	662077	663210	+	u	1191	2	16.1109	29.8123	23.1464	24.5525	16.6755	28.0714	18.6066	9.26946	11.2472	12.8451	18.4978	28.1306	15.0731	1.08268	1.13029	0.914687	1.72771	3.33663	1.91645	1.52885	3.46823	5.5288	0.358655	2.99705	2.26801	2.98599
TCONS_00048206	LG09	2294089	2294561	+	u	744	2	0	0.0412915	0.0167966	0	0	0	0	0	0	0	0	0	0	0.450865	1.47594	0.0834929	0.35548	0.117086	1.47177	4.96864	6.16169	7.16228	4.77255	1.52185	0.186462	2.98992
TCONS_00053642	LG10	5352783	5355024	+	u	2464	2	2.94596	5.15287	4.04182	4.83829	2.85361	3.21569	2.4051	2.62889	3.54286	3.97117	4.60567	2.70222	2.31164	1.14911	2.13119	1.64343	2.17964	2.00261	2.14971	2.6036	2.99381	2.1735	2.64217	3.23973	1.42241	3.00709
TCONS_00046985	LG08	12440759	12441378	-	u	965	2	0.166316	0.350338	0.649284	1.22109	1.07132	1.20834	0.588153	0.75526	1.5437	0.855187	0.857503	1.22021	0.575853	0.966275	2.17774	4.0644	5.18338	4.03573	1.60256	2.49565	6.09602	2.52534	8.24245	2.11704	1.93694	3.01776
TCONS_00116119	scaffold_825	46400	50441	+	u	7328	2	0.406272	0.600166	0.502328	1.10625	1.29287	0.729514	0.681788	0.448271	0.661957	0.645389	0.892027	1.03167	1.45005	2.28764	2.30099	1.86053	2.57211	2.33785	5.7032	5.08285	3.48866	3.34582	5.38813	9.74335	8.03464	3.01986
TCONS_00111291	scaffold_1500	26883	26922	-	u	413	2	0	0	0	0	0	0	0	0	0	0	0	0	0	0.00145471	3.7359	5.72498	2.37455	3.40302	3.74058	3.94256	2.08175	2.76358	3.8865	4.54938	1.83217	3.03881
TCONS_00011185	LG02	17205670	17205785	+	u	1575	2	1.62351	0.103143	1.63879	1.25263	2.35308	4.87824	0.51738	5.45129	3.08999	5.67503	1.4736	2.1792	0.488843	2.57593	0.177668	0.440527	1.21702	6.93065	5.11286	2.94911	4.25252	1.00591	6.18412	1.71243	3.02948	3.04869
TCONS_00048875	LG09	6635582	6637163	+	u	1765	2	0.600074	1.16551	1.02406	1.98394	3.44074	0.546898	1.70257	1.11777	1.0778	1.21523	1.23904	2.06265	0.583885	1.72713	3.92833	2.99166	3.96179	4.45455	2.77969	5.73988	4.69493	4.89473	1.21295	5.4657	3.35894	3.05955
TCONS_00109352	scaffold_1021	47148	48708	-	u	1732	2	4.18787	8.52924	6.55826	10.3077	7.90315	4.73082	4.22655	1.5605	1.86999	1.7183	3.97993	4.97032	3.57149	4.20672	2.98605	2.062	4.37464	2.60368	6.20261	2.38166	1.56224	0.709368	3.21709	3.51219	6.4497	3.09547
TCONS_00032937	LG06	9318030	9318276	+	u	696	2	0.867548	0.579403	0.725003	0.222924	0.323621	1.43782	1.66982	0.684957	1.11612	0.218684	0.904722	1.97229	5.54599	0.859826	1.57471	1.24485	0.588694	0.371801	2.93221	2.67654	1.12476	1.34314	1.82043	0.394775	1.72995	3.13606
TCONS_00059591	LG11	11404795	11405024	-	u	1246	2	3.3645	3.12212	4.93434	4.36473	4.19316	2.00003	3.1735	2.83502	1.53762	3.66333	1.5671	1.55023	1.97003	2.44827	2.97078	6.00202	3.65545	5.29343	2.01001	4.02791	2.89478	2.7388	3.12619	4.19966	4.31171	3.18784
TCONS_00097249	LG21	10154225	10154551	+	u	1294	2	1.59111	3.19249	2.22907	6.05608	5.18058	6.20361	2.27486	2.89103	2.68742	4.95678	2.89863	5.53008	7.15486	3.80767	3.22511	2.60432	1.90229	1.9779	5.49787	1.65286	2.03051	1.26956	5.26308	3.04523	4.92922	3.20721
TCONS_00111689	scaffold_1657	1241	1741	+	u	670	2	3.07187	0.932382	1.80599	0.275467	1.82374	2.47139	1.48948	2.42184	1.52792	2.44633	3.03601	3.97677	8.21439	3.69092	4.79737	4.69641	4.30584	3.45458	3.71412	2.58988	6.40476	3.37938	4.29224	5.15682	6.52004	3.20932
TCONS_00077889	LG16	3352794	3353042	+	u	687	2	1.71958	1.63478	1.99464	3.18503	3.47881	3.77927	0.941928	0.616488	1.27653	1.36179	1.73247	3.29298	16.2462	4.55612	3.79019	3.22275	3.6888	3.02837	12.781	1.85778	5.46383	3.15635	10.7428	7.96166	11.1875	3.24736
TCONS_00107695	LG25	1940407	1940837	+	u	839	2	1.2578	2.65574	0.209525	7.62068	10.2756	4.41992	1.68131	0.937382	2.44675	5.80676	3.43366	3.25527	3.66841	0.974	0.690778	2.0241	1.38956	1.7898	8.28081	1.12751	7.0324	4.62116	11.27	8.94702	12.3283	3.25906
TCONS_00051362	LG09	9044545	9044767	-	u	1334	2	0.433762	0.895449	0.444305	0.543522	0.427628	0.209824	0.538214	0.457608	0.67801	0.547932	0.836207	0.845996	0.50997	1.17144	4.08741	3.26535	3.83244	2.67042	0.43552	3.26332	3.06	3.74374	2.91867	2.20136	1.7881	3.26088
TCONS_00064716	LG12	6767642	6767829	-	u	2236	2	1.20287	1.74827	0.959625	1.50207	1.58027	1.13878	1.44079	0.955748	1.37223	0.851552	1.54662	1.41495	2.01985	1.04026	2.65351	1.79446	3.19277	3.44538	1.45169	3.67622	4.35041	1.26102	0.790279	1.26106	1.00108	3.28202
TCONS_00077784	LG16	2268651	2268949	+	u	1156	2	0.270018	0.206054	0.300138	0.160213	0.20519	0.447439	0.575273	0.179421	0.50059	0.440558	0.507994	0.817856	0.328817	3.52949	5.22449	4.09329	5.00715	1.95724	7.93884	4.15594	4.86715	3.85625	9.16268	8.983	9.67688	3.343
TCONS_00115314	scaffold_659	32100	33928	-	u	2150	2	0.362724	0.7185	0.264264	0.711267	1.09845	0.534466	0.452387	0.281934	0.503904	1.00067	0.598349	1.40221	0.304446	6.09722	6.64919	3.75242	5.80412	4.96739	8.7487	2.63476	1.93255	3.14808	6.25133	7.30669	11.0986	3.42339
TCONS_00038760	LG07	10882078	10884397	+	u	3424	2	8.04823	11.054	5.95681	12.3507	9.11394	14.1382	8.80708	10.1563	7.57831	10.4424	8.23321	10.1283	10.7961	1.54719	0.827789	1.24112	1.7627	2.96604	1.61124	1.07965	1.41448	2.75049	1.80684	1.69148	2.98298	3.46268
TCONS_00060673	LG12	1106053	1106327	+	u	433	2	0.226374	0.610149	0.297829	2.03455	0.135283	0.561512	3.05295	1.21486	1.1395	1.08797	1.25139	0.932302	1.79136	0.679647	1.67995	4.24467	2.06146	0.758623	4.65041	1.35798	4.28674	3.03796	6.32839	1.93961	0	3.48376
TCONS_00096254	LG21	5466466	5466936	+	u	537	2	0	0	0	0.650199	0	0	0.0048529	0	0	0	0	0	0.519111	0	0.0084158	0	2.42971	5.74668	0	0	0	8.21719	0.0105658	3.34996	0.0244095	3.50479
TCONS_00042451	LG08	16834	17168	+	u	417	2	0.015301	0.182118	0.134648	0.160559	0	0.00458011	4.34e-05	0	0.430037	0	0.186522	0	0.486224	0	1.12329	2.79345	2.59082	2.54772	1.90743	1.24346	1.11325	1.48033	0	1.03467	1.30156	3.51856
TCONS_00112085	scaffold_1819	5420	5884	+	u	635	2	0	0	0.168344	0.338782	0.174548	0	0	0	0.093695	0	0.0964354	0.549109	0.0852839	2.76594	7.99784	8.99747	10.1978	4.85644	7.75911	1.00461	4.07192	2.26022	9.35743	13.0005	13.6217	3.55027
TCONS_00089570	LG19	7755213	7756753	+	u	1868	2	0.303654	0.161648	0.480842	3.15002	0.173477	0.700946	8.44e-05	1.31972	0.451959	1.8576	0.409846	0.807584	0.389197	2.77103	3.75627	3.39351	3.22985	1.3995	4.18958	1.67615	3.83759	3.56581	1.02137	3.58017	5.0391	3.5755
TCONS_00110426	scaffold_1260	18886	19094	-	u	1669	2	1.95005	1.75405	1.50501	4.75679	2.72892	3.54852	2.8034	2.42481	3.12588	2.42067	2.14474	3.51505	8.25924	2.43694	2.43169	3.83334	2.21474	2.33725	4.67004	4.8134	7.24265	5.97397	6.29777	7.62841	4.69824	3.60938
TCONS_00005360	LG01	9575182	9575563	-	u	983	2	2.5966	1.7463	2.60075	1.07998	2.12966	2.6102	1.48034	2.08189	1.36426	2.15291	1.9825	1.94361	1.36303	4.64789	3.88944	4.97793	3.74346	1.83568	2.77047	1.55608	2.05944	2.11722	6.49733	3.60669	3.8991	3.62796
TCONS_00072063	LG14	2187422	2187638	-	u	3435	2	0.434448	0.47706	0.11128	1.16923	0.397965	0.12744	0.286474	0.304347	0.105333	1.60517	0.303743	0.546047	0.0236321	4.46043	6.60822	8.4366	4.97144	3.09179	12.6405	3.98827	2.63165	3.44	7.36902	16.6988	13.0116	3.66959
TCONS_00063582	LG12	1639157	1639437	-	u	2137	2	0.276673	0.243591	0.225525	0.545278	0.69391	0.159562	1.48593	0.4458	0.256029	0.0513826	0.0482889	0.509722	0.414327	0.432612	0.851909	0.146763	0.0631855	0.542867	0	2.81129	1.03812	0.99627	0.302295	0.827274	0.164144	3.7311
TCONS_00114034	scaffold_3440	363	1489	+	u	1352	2	1.78121	2.20322	1.747	2.8167	6.89398	2.88198	4.59667	1.8696	3.03096	2.56479	3.16431	2.13544	5.56127	2.25181	1.78462	1.48927	1.59885	1.85835	6.7296	4.51474	3.64537	3.91871	8.25535	5.25338	6.37104	3.82161
TCONS_00106290	LG24	3950345	3950731	+	u	536	2	0	0	0	0	0	0	0	0	0.0575791	0	0	0	0	8.7593	17.3975	14.9977	9.89737	10.1422	9.68345	5.16125	2.68701	1.91908	10.7899	12.8348	12.4616	3.86184
TCONS_00005288	LG01	7529060	7530341	-	u	1472	2	0.444139	0.320366	0.422299	1.04755	2.14216	1.46126	0.607017	1.58276	2.09632	3.45397	1.45441	1.73869	0.40498	0.948475	0.591423	0.0657317	0.439672	0.475112	1.00882	3.47608	5.28084	3.80594	3.70469	1.96377	2.72348	3.88401
TCONS_00114845	scaffold_566	34180	34386	-	u	1851	2	0.123232	0.0925158	0.0397683	0.138822	0	0.0571423	0.274895	0.261368	0.0963721	0.202509	0.254951	0.465417	0.0256511	1.80586	2.10825	3.41752	3.63961	5.9373	3.16862	6.00234	4.13388	2.24792	2.24946	1.451	1.82491	3.89408
TCONS_00021593	LG04	5745787	5747081	+	u	1480	2	0.160861	0.394787	0.489059	0.657168	0.0569174	0.0999347	0.000159861	0.0480283	0.282384	0.085081	0.548358	0.266918	0.133295	3.22937	4.28212	6.1624	2.9221	1.49942	5.40859	1.93808	3.75315	2.12937	2.27623	4.70824	3.18895	3.931
TCONS_00011475	LG02	1057553	1057965	-	u	720	2	5.37496	2.89438	1.94332	3.76027	3.81679	7.75006	2.27189	4.9782	3.30625	5.29627	3.16345	8.79107	2.87107	3.09108	4.16033	3.7742	2.99864	3.81705	8.89941	1.75301	6.00326	4.9437	7.10254	7.2252	12.0006	3.97537
TCONS_00081705	LG17	2690474	2690737	+	u	1083	2	0.920682	1.29362	1.50488	5.39858	0.443352	0.34396	0.507187	1.8988	0.846641	0.854587	0.717876	1.6387	0.629097	0.41443	0.728278	0.102383	0.480015	2.74893	0.625978	1.21998	2.57291	2.35219	2.00183	3.22556	0.490448	3.98998
TCONS_00112094	scaffold_1822	12960	15250	+	u	2563	2	0.333366	0.539014	0.761295	1.42615	0.926148	0.94466	0.504358	0.807676	0.641805	0.636891	0.50312	0.861644	1.29786	3.22929	6.44852	7.65624	6.1963	4.75537	7.6739	5.7313	4.85072	3.92969	6.35081	6.67046	5.0135	4.06971
TCONS_00058612	LG11	2069723	2070009	-	u	1457	2	3.23975	6.15055	4.64565	1.00819	2.90657	2.27547	5.53909	5.40726	2.44029	5.79327	5.57073	3.87652	1.93672	6.48523	8.29127	5.80798	6.79825	2.26307	9.58601	2.12976	5.69875	9.29475	17.1917	19.5025	19.3584	4.08543
TCONS_00077883	LG16	3341180	3341664	+	u	874	2	0.548171	0.572183	0.50929	0.857101	0.260498	1.40575	0.205936	1.22174	2.49936	3.64305	1.36407	0.29524	0.747504	1.45577	2.33037	4.74782	0.694013	3.68599	2.01481	0.00189061	18.899	16.7673	15.3285	13.0747	0.245132	4.12171
TCONS_00112086	scaffold_1819	5537	5884	+	u	516	2	0.0779821	0	0.0666735	0	0.0859785	0.0947888	0	0.11373	0.12411	0	0	0	0	9.64038	7.04823	7.24924	7.40794	4.07784	10.4285	1.34727	1.27805	3.83445	5.29534	8.37552	4.60418	4.16807
TCONS_00084474	LG17	7556741	7557425	-	u	791	2	0.287636	0.258271	0.0988455	0.11338	0	0	0	0	0.347928	0.4514	0.247485	0	0	3.08623	9.04403	3.91795	6.78885	5.02592	14.0571	12.571	3.41188	10.5335	14.4228	9.71949	4.37282	4.18221
TCONS_00083119	LG17	973460	974079	-	u	675	2	29.5655	64.8812	29.5434	394.13	37.1912	73.1045	44.8872	37.3734	103.162	63.9238	112.286	141.02	21.5111	7.63084	1.96112	0.615597	8.25323	8.46644	0	19.8453	59.0456	5.70397	0	7.43761	0.135523	4.18601
TCONS_00010588	LG02	15486197	15486761	+	u	728	2	7.14748	0.777517	1.24189	0.877288	1.30433	2.28829	1.05057	5.01571	1.3014	3.07311	0.541196	0.757019	0.393452	4.47192	5.82347	6.02685	6.99212	5.35189	1.2916	2.76792	5.49052	3.69964	1.41317	1.43724	3.35779	4.19699
TCONS_00074760	LG15	3542785	3543296	+	u	1086	2	0.221403	0.286534	0.138398	1.22321	2.71156	0.75597	1.51382	1.32649	1.33385	4.44997	0.728792	2.28899	1.3388	3.99863	7.81385	16.3416	6.21141	3.20961	7.18801	3.75094	2.38178	7.86513	3.09496	10.0583	4.91587	4.24174
TCONS_00097235	LG21	10095044	10095291	+	u	2238	2	1.46819	0.829385	3.04332	0.561216	0.264315	1.95016	0.69405	1.36595	2.45684	2.54244	2.12818	2.59375	0.993804	4.05096	3.22631	4.67968	3.31042	2.14876	4.97765	4.53854	6.16182	3.40121	10.1963	3.19152	5.87895	4.26024
TCONS_00046219	LG08	8990102	8990328	-	u	505	2	0	0.118799	0.300899	0.600327	0.733181	0.215194	5.05629	4.91813	1.57247	0.127352	0.785514	0.460086	2.09179	0.592312	2.05064	0.525036	0	9.2241	0.0099752	3.47062	5.14903	0.870095	0.6235	2.73538	2.10944	4.27882
TCONS_00057254	LG11	8962880	8963452	+	u	883	2	0.872638	2.76532	2.08254	2.16876	4.11417	5.19203	8.42657	2.393	4.41251	4.8758	2.73539	4.11692	7.74074	0.816789	2.12835	1.28892	1.29728	3.40679	2.80471	5.84379	4.13134	4.08296	3.95484	2.00429	1.94303	4.34771
TCONS_00035900	LG06	12014160	12014417	-	u	864	2	0.251464	0.634981	0.350085	1.59561	1.72105	1.24107	0.135728	1.61202	1.11175	1.82188	0.860867	1.21328	0.819037	0.258303	0	0	0.424112	2.71099	0.186495	1.9926	3.69246	3.60881	0.36822	0.829713	0.465496	4.39016
TCONS_00009112	LG02	6701751	6702433	+	u	712	2	2.16e-05	0.0973844	0.0832917	0.529202	0	0.340663	0	0.229484	0.493692	0.141985	0.658387	0.418869	0.171175	1.04607	2.54904	0.930983	1.78344	0.948431	0.575597	0.195581	1.44821	1.79109	5.51595	4.80845	1.73517	4.40701
TCONS_00092223	LG20	1096714	1096909	+	u	481	2	1.38296	1.12426	1.20315	4.33506	3.31488	1.88697	0.551815	1.25932	1.58168	3.41443	1.49887	1.64559	0.966664	4.05011	4.70268	5.65181	5.5694	2.6857	8.38849	0.329309	3.07475	4.76839	7.28697	9.92509	12.2793	4.41633
TCONS_00104178	LG23	7971485	7971717	+	u	1470	2	2.02812	2.00195	2.79605	1.65143	1.56558	3.19131	2.3241	1.77497	2.06118	1.50508	2.47081	1.59576	5.07323	0.757037	1.13576	0.939976	0.934063	1.21145	0.391317	1.90433	1.41105	0.955484	0.313668	0.78719	1.01555	4.43089
TCONS_00035409	LG06	9126012	9126268	-	u	353	2	2.33773	1.13364	3.1512	0.58492	1.37773	1.52213	0.235622	0.815461	1.44509	1.69215	2.39684	3.51021	0.484279	5.0898	1.08053	5.787	4.34736	5.77399	4.56171	6.61353	9.33656	1.35089	5.76412	8.37715	3.4391	4.45799
TCONS_00108779	LG25	2441699	2442526	-	u	1423	2	0.148904	0.198763	0.106934	0.193538	0.0194138	0.0618897	0.15493	0.153582	0.144518	0.29893	0	0.0626221	0.186402	1.31993	3.21252	6.87596	8.766	3.04307	2.43797	1.87777	2.1895	0.287538	0.110259	0.303705	0.929511	4.47995
TCONS_00085413	LG18	4216914	4217174	+	u	472	2	0.0688901	5.09e-05	0.0469338	0	0.0391659	0	0	0.288958	0.485922	2.64135	0.50703	0.6291	0	23.59	9.34122	11.0015	7.01219	4.16094	0.855621	0.423643	8.83317	2.66005	6.49174	33.097	10.1811	4.54311
TCONS_00079448	LG16	2498016	2498476	-	u	477	2	4.08706	5.41245	3.93703	5.03575	11.5525	5.48051	2.76631	4.44052	2.43544	4.86887	3.64919	7.5839	2.19372	5.74807	12.71	11.5733	6.34592	7.5351	13.931	10.2105	5.23915	12.0434	13.0718	12.1649	21.1537	4.57944
TCONS_00019580	LG03	15424184	15425220	-	u	1246	2	3.52542	3.29855	6.25161	13.7964	4.12731	1.94804	1.17403	7.27988	3.3909	4.29758	4.39583	2.6476	2.27978	4.45053	4.36081	7.06274	4.10224	4.28175	3.79764	4.73166	5.34713	2.91991	3.72873	2.12249	5.08507	4.58025
TCONS_00021625	LG04	6306083	6306407	+	u	983	2	0.078692	0.172441	0.172008	0.0335672	0	0.112474	0.0246482	0.511179	0.132368	0.257437	0.350933	0.220454	0.0522737	4.3952	9.50084	1.91774	4.66943	2.15712	2.78563	1.43573	10.3484	10.607	14.7574	13.085	6.45934	4.58174
TCONS_00077867	LG16	3098825	3099213	+	u	438	2	7.00952	9.09432	6.94089	17.3636	12.8076	7.99901	9.4172	9.50006	6.72363	8.73767	4.53077	11.971	7.80321	0.281066	2.45306	0.679934	1.91442	3.82513	0.819767	12.1988	7.48195	6.37704	7.56512	3.68572	0.939036	4.62094
TCONS_00092217	LG20	1017314	1017368	+	u	808	2	33.4138	19.8694	20.7581	13.0048	14.1669	20.5266	14.4939	42.965	26.821	38.4147	36.3028	26.4215	8.4912	2.35354	4.28055	7.61635	6.66008	4.19834	2.51445	4.11919	13.1678	5.26927	2.58411	3.57574	2.52581	4.64554
TCONS_00007565	LG01	23194008	23194248	-	u	848	2	1.10433	1.65842	2.188	1.26849	1.46199	2.12424	0.983994	1.00311	2.00941	1.54162	2.62668	2.84638	0.533285	12.3483	14.3298	15.8305	14.8322	5.87063	18.7214	5.21766	6.43485	7.17018	13.1397	17.8316	16.2106	4.65809
TCONS_00115155	scaffold_632	23112	23310	-	u	589	2	1.47341	1.57526	2.56426	2.68226	2.0402	3.9689	1.50816	1.96332	2.33904	3.63579	2.46609	4.59715	8.33572	5.08215	5.06901	3.45111	1.43346	3.59673	9.53286	4.26274	5.13927	6.66919	8.44425	8.76525	14.2712	4.66078
TCONS_00072422	LG14	3802132	3802276	-	u	274	2	1.77855	3.94033	4.919	8.13169	4.27745	16.0662	0.774619	1.20575	4.03236	10.7205	4.5066	21.1041	1.3965	6.97022	9.62559	0	3.13087	4.13604	25.3178	3.70066	5.28147	4.19352	17.3637	17.5189	0	4.68272
TCONS_00036954	LG07	137528	137689	+	u	1137	2	1.51051	2.03862	1.63767	1.92274	1.93382	1.70424	2.3951	2.21214	2.80427	2.05525	2.39854	1.84488	1.90135	5.43245	9.24209	8.17085	9.43425	8.01205	6.83598	6.22134	5.81097	3.16905	4.14112	6.7858	7.78865	4.69429
TCONS_00075494	LG15	10743016	10743475	+	u	474	2	5.16908	4.75832	4.28185	3.5494	9.42203	6.57497	1.13842	3.06539	0	6.37934	2.81452	4.81078	4.15226	6.70714	8.23433	7.29842	10.5	10.6614	12.0291	8.39214	4.05198	8.60875	18.1982	5.60444	7.65413	4.86097
TCONS_00030372	LG05	4719233	4719385	-	u	634	2	1.3249	3.02584	3.25945	9.42462	3.55726	6.77121	0.474088	2.63416	1.8124	4.04989	3.37292	3.92719	1.60175	8.65767	13.2776	10.8459	14.2389	7.09927	27.1257	2.33519	9.11995	8.27045	7.85386	15.3651	19.2706	4.87628
TCONS_00016886	LG03	15394981	15395573	+	u	722	2	2.0538	2.86744	3.01803	4.94379	3.25706	5.87019	1.20133	1.82395	1.85667	1.68745	3.31511	4.30805	0.841156	2.50456	2.7216	3.48923	5.29884	3.32842	3.76985	3.19787	3.46126	2.63643	12.211	7.64272	5.86749	4.89215
TCONS_00072068	LG14	2186226	2187680	-	u	3570	2	0.0908356	0.126086	0.187834	0.644483	0.543516	0.405742	0.0055141	0.780744	0.516732	0.232222	0.286623	0.511617	0.338266	4.19494	4.79763	1.91556	6.05128	8.41516	12.9595	5.56279	3.69937	5.04069	10.7514	9.40788	11.7013	4.90819
TCONS_00028523	LG05	10703539	10703605	+	u	414	2	0.23466	0.00241735	0.0118814	0.217531	0.0954591	0.00786883	0.012224	0.224745	0.00564703	0.0033582	0.574191	2.04598	0.00159034	9.71219	32.6112	15.7705	12.1987	19.4061	46.8515	0.0241181	20.7116	14.6014	18.328	23.4093	26.9236	4.99828
TCONS_00056103	LG10	11163871	11166257	-	u	3622	2	13.858	18.4266	19.2849	26.3871	16.6386	23.4398	13.0094	6.64728	7.99215	11.3993	9.30634	16.4824	10.19	4.00902	4.6082	4.16762	4.71203	4.76871	11.2242	4.83059	5.52065	5.09544	11.8528	21.9318	16.4213	4.9991
TCONS_00115300	scaffold_659	55137	55458	+	u	375	2	0	0.246907	0.333968	2.2362	0.120619	0.109993	0.776327	0.46581	0.449079	2.83594	0.234727	0.279903	0.666564	3.03115	2.11997	0	1.69518	16.5839	2.34346	2.00891	1.304	4.60173	6.52744	4.82007	0	5.07035
TCONS_00014198	LG02	17084889	17085275	-	u	618	2	2.13118	0.856339	0.939948	1.54576	0.949221	2.15962	0.728589	1.0894	1.74835	2.56128	1.64497	1.76252	0.910355	4.05244	1.0625	3.51542	4.72362	7.45127	3.29721	1.85875	2.8329	2.48673	0.892727	1.51162	4.76673	5.16906
TCONS_00101224	LG22	2295351	2295754	-	u	619	2	1.09548	1.29819	0.978912	4.64585	5.79371	3.04426	0	1.44509	1.08422	3.7732	1.53289	3.53955	8.19052	1.56481	1.2797	2.53049	0.587697	6.94895	4.83856	0	6.27962	2.9227	6.69906	5.82699	8.31573	5.16934
TCONS_00001161	LG01	5212632	5213000	+	u	426	2	0.186825	0.127993	0.116098	0.0698917	0.10481	1.02696	0.216644	0.143704	0.415374	0.18442	0.108643	1.74901	0.213469	4.30313	5.71626	11.1547	7.27373	2.84573	2.00405	3.96908	0	3.52281	1.05815	2.69977	4.3027	5.19002
TCONS_00107221	LG24	6401638	6401838	-	u	1404	2	2.10641	2.79682	1.82334	6.53704	6.81045	7.19566	2.46523	2.40426	3.90979	6.6909	3.92897	4.76242	5.26988	5.80274	7.52917	6.13637	10.2566	6.38834	13.0317	6.38289	7.67227	7.75923	10.9329	14.1068	10.6025	5.20596
TCONS_00045987	LG08	5535260	5535430	-	u	419	2	1.53079	1.89847	3.18317	1.64975	1.86894	3.49581	1.20463	2.92166	2.0499	4.01237	2.71901	2.9966	7.85045	24.2047	21.5073	17.5209	18.1706	4.42652	49.8329	10.0906	27.6614	32.1687	29.4687	49.1415	57.3698	5.28821
TCONS_00092884	LG20	9074595	9075928	+	u	3919	2	3.48793	3.39985	3.38746	4.80329	4.55127	3.51861	5.5425	7.18227	6.20192	5.84173	4.42016	4.45569	5.22638	1.26382	2.71851	1.32766	1.27579	3.9073	2.6806	4.27526	1.97978	3.1752	2.89947	2.34147	1.92146	5.3465
TCONS_00116321	scaffold_844	37007	37742	-	u	987	2	3.43585	4.67669	4.50575	3.31465	5.30414	4.43314	2.8224	3.92931	3.07743	3.91722	5.16255	4.81164	3.0915	7.84216	25.7221	19.3442	23.5575	12.294	19.4172	2.81769	8.31465	7.24852	3.5321	9.84827	17.5016	5.38056
TCONS_00043345	LG08	5180547	5180826	+	u	623	2	2.86343	1.99657	3.21215	0.895654	3.16622	1.985	5.28878	3.85343	4.39407	5.39886	3.57273	5.89415	10.663	1.99714	4.02925	4.46509	1.48084	5.0705	4.57295	3.94524	10.4244	2.95115	6.70642	3.46035	3.79449	5.38534
TCONS_00037664	LG07	2508058	2508500	+	u	605	2	0.0725548	0	0	0.42488	0	0.0285475	0.0915724	0.125189	0.0020589	0.286514	0.113578	0.0643116	0.100828	4.47502	7.93958	7.77155	3.46522	3.6322	7.60049	3.16072	4.66147	1.81618	6.60134	7.24458	5.21676	5.39096
TCONS_00002675	LG01	19860505	19860722	+	u	377	2	0.715994	2.1083	1.34722	0.983442	0.862895	3.48189	6.59e-05	1.94585	2.7017	4.79619	2.23706	1.69206	0.243186	12.7654	22.4278	11.4289	13.7839	3.59674	11.4951	0.268634	11.8942	16.0557	8.886	43.2499	7.5558	5.39638
TCONS_00003906	LG01	24760632	24761092	+	u	773	2	8.31285	10.9381	7.21853	9.45851	9.34434	5.56986	8.0629	12.6579	6.78648	9.10907	8.73384	6.78147	12.3345	4.161	4.5014	4.17967	3.35793	8.68208	6.42462	4.01108	10.8606	10.4934	8.03852	8.63732	7.12045	5.44816
TCONS_00077886	LG16	3341174	3341664	+	u	834	2	0	1.1778	0.173301	0.985657	1.15776	0	0.792055	0.178532	0	0	0.873548	1.30657	0.15706	1.33898	2.25278	0.00233614	0.88573	0.00147764	8.00267	13.0031	0.00566406	2.95025	2.7527	0.00122773	7.54031	5.50876
TCONS_00098919	LG22	115418	116108	+	u	1554	2	7.37075	9.19355	7.62061	17.2799	12.9133	11.3463	2.56766	2.20861	1.74532	2.20152	3.624	7.49766	13.1825	11.7557	21.1376	20.4803	41.4299	12.536	23.4276	11.7646	14.4504	5.43292	17.311	18.806	17.4464	5.56873
TCONS_00108224	LG25	3612807	3613765	+	u	1093	2	0.81401	0.59158	0.413429	0.396783	1.07367	0.24696	1.00844	1.46246	0.693549	1.8845	0.901763	1.32497	5.81504	1.35205	1.15956	0.915507	0.918091	2.72951	4.76397	1.55041	5.95411	9.41923	8.32409	3.30787	5.07028	5.61548
TCONS_00075106	LG15	6068272	6068643	+	u	904	2	2.58459	3.51173	2.22225	7.21755	7.70317	7.70841	1.28098	2.19832	3.80259	6.05604	3.2993	8.24566	1.5451	1.35362	3.42802	0.00244505	1.80384	3.54725	3.53647	1.87193	4.53988	4.02731	8.69807	8.48638	2.95991	5.75135
TCONS_00075340	LG15	9956092	9959083	+	u	3200	2	8.0646	8.32153	9.41183	17.0038	12.8501	9.73234	17.3798	14.4196	14.5191	13.5917	12.4146	9.9128	8.03492	0.0243145	1.38526	0.363222	0.672986	3.91607	1.73061	7.43268	2.31969	2.65039	3.51392	2.60713	1.81205	5.77119
TCONS_00079311	LG16	1331094	1331143	-	u	789	2	9.32007	15.3826	13.4447	17.5916	11.9701	16.6782	5.70162	9.8286	7.37259	9.19985	8.87203	14.1537	30.0831	3.35027	2.4741	1.71558	2.63105	3.23574	0.790183	3.55158	2.25086	2.19413	3.15214	3.10019	1.6439	5.81499
TCONS_00112217	scaffold_1889	14247	15118	-	u	2767	2	1.19204	2.01007	1.66307	3.0871	1.88939	2.24997	3.38152	3.96777	4.81757	4.72934	3.18226	2.5364	1.97945	1.70674	4.02303	0.837327	3.12003	3.95348	2.17087	11.6339	4.3992	3.38268	3.53468	2.67365	3.4114	5.98806
TCONS_00103028	LG23	1208395	1209361	+	u	1028	2	2.44914	1.78619	2.33184	4.25539	2.64616	1.99744	2.24336	2.45064	2.40066	3.18036	2.6069	1.93839	1.49237	0.910229	1.4916	0.367178	1.03956	4.45363	2.53462	7.08734	2.42145	3.86088	6.37715	1.19543	1.16911	5.99446
TCONS_00089569	LG19	7755349	7756753	+	u	1732	2	3.11789	7.34708	3.55573	6.54947	8.43942	12.718	2.6635	3.46966	3.93936	10.5562	8.67894	13.6999	12.6676	7.33419	8.25526	7.65627	7.6033	6.9792	15.7584	0.64831	12.6595	12.1817	21.094	26.0689	19.5929	5.99565
TCONS_00038757	LG07	10882416	10884397	+	u	3574	2	7.44268	5.25988	4.91071	7.13263	6.91149	8.86872	12.9103	7.32343	7.54585	9.64678	9.01262	11.0977	4.97615	0.589176	1.4607	0.813145	2.22076	3.35062	2.26171	6.56845	3.19332	2.16336	3.20815	1.78069	0.933723	6.06129
TCONS_00109316	scaffold_1017	27931	28055	-	u	386	2	1.90625	1.70764	1.58097	0.719696	1.47095	2.59086	1.56993	2.05472	1.5864	1.86909	1.44676	0.955525	0.945296	2.57863	4.82255	5.50446	7.29818	5.66688	4.69819	2.51615	5.30846	9.72953	8.44241	5.5274	3.52739	6.0984
TCONS_00093169	LG20	10141786	10143430	+	u	3519	2	1.12047	1.73021	1.42884	4.46455	8.2502	1.64622	3.06255	3.48146	5.87966	1.90143	1.79011	3.52942	2.13329	0.626462	2.97078	1.53463	0.534239	2.61841	5.81265	2.96295	0.51063	2.52536	4.72281	0.175793	0.937213	6.10808
TCONS_00075318	LG15	9591894	9592279	+	u	1438	2	0.839714	1.90051	1.15483	1.58243	2.26479	2.26036	1.72151	0.767327	1.59321	3.38746	1.78198	2.63059	1.52364	0.626682	1.48896	2.03074	1.09968	2.03871	4.20537	8.48857	5.42623	6.87569	5.47754	5.0461	2.32149	6.11772
TCONS_00053266	LG10	2563425	2564119	+	u	780	2	13.7955	14.1045	17.6772	10.2016	7.03656	10.0235	4.98916	7.38091	3.74925	10.7944	10.8229	10.0374	15.0874	2.38699	9.46315	10.1337	12.5427	9.29587	5.15628	15.1007	9.3	13.1233	5.25885	4.45679	6.65066	6.2694
TCONS_00115185	scaffold_637	75632	76029	-	u	655	2	0.995435	2.93898	1.69942	1.02095	1.236	1.98268	1.57563	2.25604	2.01434	2.20023	3.97666	1.65052	0.483134	1.80427	7.41473	3.68012	4.70068	4.87635	5.25053	11.1536	10.4444	14.0449	20.2569	17.3002	10.9783	6.28578
TCONS_00085564	LG18	5620189	5620876	+	u	1935	2	0.121689	0.245021	0.0242273	0.351134	0.0479766	0.316939	1.05425	0.433837	0.743179	0.476326	0.864964	0.800969	0.250362	1.02113	2.16874	0.859044	0.77629	2.68257	1.53376	5.07568	5.30192	6.1256	7.43946	6.08152	5.65602	6.32941
TCONS_00001831	LG01	11955144	11955627	+	u	600	2	3.54452	2.44436	3.14947	8.34718	8.71077	8.9972	6.6887	2.48256	4.82067	8.04601	3.98131	8.22592	3.12418	4.81353	2.71345	2.85567	3.45667	3.10185	6.46523	5.33486	7.11469	4.81799	4.39334	4.54797	6.44685	6.44614
TCONS_00035282	LG06	7675760	7676494	-	u	817	2	2.75413	2.26219	1.66558	0.406681	4.36241	0.215601	1.55842	6.19678	2.22361	1.25174	2.56845	0.281418	0.0248483	0.000193807	4.98256	6.18795	8.34489	15.6714	0.000927685	9.57734	27.1923	2.87252	2.00792	0.000755612	4.59453	6.46609
TCONS_00077877	LG16	3340286	3340367	+	u	1503	2	0.0302659	0.0576912	0.0649534	0.233319	1.28904	0.0806015	3.94e-05	0.000553633	0.0724824	1.40764	0.133324	0.424823	2.55776	0.537566	0.27398	0.129932	0.167127	1.59799	0.339228	1.2953	1.1609	2.17101	0.337497	0.028064	0.169624	6.50044
TCONS_00030582	LG05	5325413	5325427	-	u	405	2	4.61371	4.99951	3.43897	13.2052	13.3696	17.5252	0.221846	3.99586	5.27622	19.1664	4.66096	12.6072	27.1608	3.93391	6.77766	7.14015	3.80595	6.9697	10.6967	0	7.74126	5.44512	11.6274	7.60538	11.1138	6.70932
TCONS_00099565	LG22	5275276	5275309	+	u	393	2	9.23429	7.28171	9.26901	4.17173	9.86256	11.9744	13.7607	9.25811	9.80536	14.3859	9.49416	4.07115	4.97342	1.98821	5.82617	6.457	4.84545	3.6584	2.82058	2.79764	3.40482	13.491	2.1686	7.1634	6.13019	6.78577
TCONS_00072686	LG14	5766947	5767177	-	u	476	2	1.20506	4.2586	2.59638	5.28493	7.14704	2.25521	1.87333	2.43559	5.92988	5.45175	3.80911	6.54215	2.5301	17.6789	22.0849	23.3372	21.8185	14.4206	14.6501	11.4671	8.30164	9.71859	13.6532	22.477	31.9582	6.84957
TCONS_00077127	LG15	7443712	7443889	-	u	270	2	0.294813	0.660462	0.514403	1.97711	0	0.727894	0	0.239855	1.59465	0.214136	0	6.58328	0	25.7052	26.4679	30.5573	14.4718	16.4957	7.82171	11.6634	36.8228	3.07923	32.1777	28.4453	32.2068	6.88277
TCONS_00091254	LG19	8336315	8336468	-	u	702	2	0.69465	0.663628	0.481597	1.37159	0.885578	1.58963	2.55923	1.9589	1.72681	3.0584	1.15942	1.90248	0.884828	0.961663	1.6973	0.386361	0.233176	3.35793	1.52927	9.6945	5.03686	3.80834	0.467838	3.36781	1.87487	6.88954
TCONS_00044967	LG08	309592	310099	-	u	2001	2	10.1764	12.8356	11.3077	20.8846	14.974	15.0756	5.51553	5.68269	5.46124	10.555	7.77523	10.8985	10.517	7.63341	9.33604	6.6436	10.3962	5.72234	14.369	7.72371	5.48619	6.10435	14.5989	14.4665	16.8149	6.92187
TCONS_00060674	LG12	1105666	1106327	+	u	1346	2	2.38548	1.92439	2.40377	1.53344	1.91739	3.20031	5.92303	2.38238	5.09519	3.24764	5.62584	6.23095	2.10363	1.49271	3.06726	2.48571	1.8841	2.92751	3.3316	3.07237	1.80425	2.96648	7.47826	4.95988	6.48892	6.92669
TCONS_00110103	scaffold_1198	1704	1845	-	u	860	2	6.09498	3.65925	5.63189	12.0515	15.1558	13.3211	9.0764	9.53022	5.11429	16.2063	2.81538	5.12129	4.34168	2.63496	4.18914	5.54188	3.63984	8.99507	6.48161	6.65611	2.94255	4.78823	5.76758	4.3966	3.84339	6.9556
TCONS_00014197	LG02	17083922	17083975	-	u	285	2	7.30967	4.70258	4.70885	21.0091	5.25708	5.66317	6.18314	4.88605	1.74228	5.30699	4.13054	7.16789	2.9314	19.5951	20.1118	27.2079	28.3534	37.9494	25.1317	7.01894	22.5659	7.20921	14.5895	32.686	8.98964	6.98386
TCONS_00097696	LG21	2251577	2251696	-	u	345	2	0	0	0.082801	0	0.183737	0	0	0	0.708134	1.5325	0.271125	0.31829	0	2.1174	1.99429	2.66406	3.59633	3.05011	0.828613	9.23532	6.71041	14.0824	6.6403	1.34375	3.13306	7.0726
TCONS_00111717	scaffold_1669	14058	14704	-	u	694	2	5.46262	7.16601	6.11003	5.46453	4.96892	6.8711	5.20375	4.25894	4.747	8.27887	5.48291	10.0986	3.70387	16.2332	14.5179	18.7035	20.1602	11.5739	16.7758	6.1435	9.74562	7.58467	15.8626	8.9224	7.77641	7.25021
TCONS_00107222	LG24	6405847	6406083	-	u	334	2	3.41253	0.821865	2.21915	7.05229	8.46582	5.27718	0.502729	0.904489	2.15781	11.7986	3.05991	5.04411	0.559214	7.44439	8.35491	4.92694	10.4608	12.8979	11.1845	2.05668	3.64006	4.02691	8.89097	16.7673	22.4916	7.29512
TCONS_00053346	LG10	3021278	3021600	+	u	772	2	2.42025	2.42364	1.09437	2.63326	10.2674	8.20234	1.56046	2.77659	3.67962	8.32198	3.65937	7.49494	2.11868	2.59286	2.00515	1.72365	4.89358	3.27144	9.69101	1.07222	3.93624	5.14475	9.99785	12.1727	3.55644	7.34204
TCONS_00064717	LG12	6767642	6767829	-	u	620	2	0.280265	1.2257	0.100211	0.41375	0.9808	1.01083	0.0516795	0.395336	0.0977959	1.14921	0.176064	0.212942	0.0816137	4.3307	2.8234	1.69387	2.30752	10.4828	4.27179	8.17419	3.27395	2.27306	5.74331	3.13263	5.02503	7.49627
TCONS_00038423	LG07	6617108	6617855	+	u	972	2	0.118287	0.347777	0.0107553	1.76275	0.171564	0.00257225	7.3e-06	0.329246	0.00204704	0.149863	0.219964	0.0025585	0.102489	12.084	4.36504	4.36444	14.0394	4.02629	8.51347	2.46701	0.0943215	16.1883	8.06845	5.10807	12.2226	7.49698
TCONS_00097618	LG21	1355841	1356306	-	u	524	2	2.29232	2.69279	3.67863	2.69359	3.41011	2.47205	3.08038	2.2248	1.65672	2.44466	3.30177	1.36641	1.72809	2.62315	1.23409	1.33689	3.23225	4.17549	2.40725	2.32116	3.76301	2.22322	2.85755	2.51682	0.963436	7.69057
TCONS_00075109	LG15	6069443	6070265	+	u	905	2	3.67264	3.19531	2.4834	6.20622	7.38892	7.49055	3.69836	6.8918	7.14547	8.6088	6.06342	7.50019	6.67982	1.01437	0.504261	0.704708	0.713798	3.84578	1.61297	5.0933	4.04283	5.7322	7.76484	3.7972	1.25443	7.86136
TCONS_00068968	LG13	11590933	11591482	-	u	724	2	0.995346	0.802068	1.00801	1.92351	1.04776	4.12065	0	0.146909	0.0998603	4.9389	1.06443	0.419347	7.99774	23.0903	36.0476	34.5756	29.1031	6.46851	58.2957	0	15.2598	32.8354	49.1946	102.059	47.7386	7.86377
TCONS_00021606	LG04	6020180	6020488	+	u	587	2	0.423806	0.691749	1.50217	1.61735	0.259835	1.60135	1.14503	1.07592	1.202	0.241405	1.06056	0.997154	1.26166	19.2029	17.3169	23.0837	19.6485	10.0373	19.7303	21.8264	22.1206	20.9429	30.7118	35.6602	22.6706	8.05227
TCONS_00078183	LG16	6498807	6499352	+	u	765	2	1.58259	1.7262	1.67007	2.4401	1.31993	2.58761	1.10087	2.3703	2.40472	3.04629	1.92142	1.19499	6.06284	8.10059	13.8884	9.29272	10.3337	8.89577	17.6132	15.4346	16.5569	13.3534	20.2095	21.6621	12.4623	8.07842
TCONS_00054245	LG10	11712589	11713327	+	u	892	2	6.30644	7.81963	12.197	14.9766	9.21679	14.8029	6.61273	4.46345	5.40794	8.60921	8.21475	11.3719	14.7919	4.27498	9.32121	8.14322	9.96592	4.06657	9.75968	10.764	8.60471	6.7344	11.4255	3.79663	4.38567	8.18178
TCONS_00092742	LG20	7985955	7989841	+	u	4766	2	1.55532	2.51676	2.54811	3.66639	2.97644	3.70468	6.63866	3.95799	4.94647	4.10628	4.32431	3.66001	3.49833	1.3563	3.70174	1.07255	1.24526	3.16056	1.99565	13.7226	4.77148	4.82227	6.08451	4.18963	3.18716	8.20355
TCONS_00110087	scaffold_1188	6721	6839	-	u	740	2	2.82702	3.72056	4.13538	4.74029	5.6252	6.57338	7.45694	5.53258	5.1308	9.29898	6.46279	9.34651	9.31932	0.988098	3.25656	0.792913	2.54628	4.45897	5.31283	7.21415	7.73453	6.32856	7.0141	3.89951	3.64534	8.25955
TCONS_00032902	LG06	8762948	8763340	+	u	647	2	2.96603	4.26637	4.64766	6.66091	11.578	11.8881	3.17638	4.23994	5.35361	10.5799	4.78157	12.7699	14.2052	5.20736	6.71336	5.91007	8.21463	4.84446	10.0695	5.41945	10.5748	11.4154	14.534	13.6537	10.8434	8.32095
TCONS_00090923	LG19	6126716	6126943	-	u	481	2	0	0.0931124	0.239022	0.443019	0.0692718	0	0	0	0	0.852451	0	0.525888	0	6.95721	7.76722	6.0766	12.221	3.73163	1.88783	4.84161	21.4395	10.6958	20.0137	12.7603	18.613	8.44152
TCONS_00060672	LG12	1105666	1106327	+	u	844	2	2.59491	2.68199	1.2505	1.91601	1.17239	1.08343	6.6878	5.8425	5.53524	4.07028	10.2788	4.18564	6.43106	4.60611	11.6199	10.0812	1.7122	5.00954	10.8092	11.1469	0.970844	2.6665	2.93977	4.87213	2.03764	8.51643
TCONS_00113035	scaffold_2215	3427	3563	-	u	340	2	0.644731	0.0419816	0.275687	0	0.361436	1.41399	0	0.657025	0.814725	0.802783	0.238574	1.65251	0.22946	20.9171	12.8444	11.7084	15.4099	14.7159	13.1883	0	35.3906	24.0026	33.8877	64.7051	28.3567	8.6109
TCONS_00070984	LG14	9180517	9180820	+	u	653	2	0.102666	0.341551	0.159512	1.01097	0.248042	0.255037	0.161391	0.0569292	0.470915	1.15435	0.470629	0.209374	0.287843	5.14516	9.62442	8.76426	8.96599	6.14562	16.256	3.87049	6.43296	4.17139	22.2799	13.9249	20.6914	8.61292
TCONS_00113657	scaffold_2614	2880	4371	+	u	2043	2	0.236752	0.232067	0.382632	1.50103	0.381392	0.20244	0.207917	0.145886	0.168002	0.360484	0.253937	0.562964	0.157488	6.79035	8.73023	8.76652	8.25312	10.9944	12.9997	9.96526	11.4602	9.07932	10.8672	18.2004	16.5382	8.68691
TCONS_00091219	LG19	8288916	8291839	-	u	3714	2	5.91368	7.53836	8.0531	12.0882	9.26087	8.24143	11.5026	8.57294	11.0594	8.38945	9.96744	10.0017	7.25153	1.58441	3.12524	1.2099	1.00595	5.00062	2.69695	7.06014	6.33318	4.10547	4.77475	3.16344	4.39109	8.72345
TCONS_00105009	LG23	2972937	2973093	-	u	417	2	6.37954	2.55769	3.76291	15.9501	7.56588	13.17	4.43849	2.004	2.88138	5.66924	2.36796	14.8794	2.7517	18.2897	11.2047	10.3092	19.8132	3.01011	12.1531	5.72277	6.16393	8.22622	8.59453	17.28	11.0385	8.73177
TCONS_00009128	LG02	6818853	6820177	+	u	1575	2	3.26513	6.38229	4.31638	4.77309	3.30037	3.94802	2.14132	2.44014	2.43027	2.55984	2.16783	2.23722	4.46245	8.11018	7.32397	9.04945	6.812	5.1084	1.92212	7.03438	3.7755	6.54124	5.98703	5.56607	5.27598	8.84079
TCONS_00048603	LG09	4687814	4688095	+	u	426	2	8.19044	5.48482	8.73738	9.86808	4.97358	6.36687	4.83376	4.99303	2.66512	6.06467	3.03965	5.27122	3.76476	7.59503	14.01	11.276	10.2126	15.9463	23.1011	20.7823	5.43451	14.6397	14.6814	21.9739	29.9657	8.89396
TCONS_00114041	scaffold_3476	1003	1182	+	u	739	2	2.37743	3.78274	2.61789	10.1765	11.66	9.55983	0.107548	1.6927	1.86991	5.65252	3.01236	10.4356	7.16939	6.69989	6.78945	5.04346	10.4409	14.4419	16.8419	1.81357	10.9012	11.5404	17.3566	18.6701	17.3595	8.92513
TCONS_00047846	LG09	979853	980542	+	u	958	2	2.02188	4.65846	5.08227	6.10385	7.08079	1.29349	4.43143	11.2672	5.43397	8.51552	4.65609	5.81484	3.75645	1.47374	2.12267	0.000449537	3.41415	10.5258	0.703757	1.9381	4.48022	13.7362	5.8391	2.90078	1.17709	8.94535
TCONS_00008979	LG02	4229481	4229633	+	u	1412	2	0.332219	0.423546	0.440686	1.63746	0.826983	2.09e-05	0.151451	0.288981	0.0307323	0.519821	0.45419	0.581377	0.203636	6.84724	7.2852	6.31452	5.42261	3.50981	12.1338	12.0615	16.8365	14.4642	16.7137	16.0672	14.2527	9.09588
TCONS_00084274	LG17	5396614	5397122	-	u	751	2	1.6257	2.9203	1.87059	8.24546	3.91699	11.511	5.73543	4.52665	9.403	15.9471	9.02911	18.8323	13.8806	2.04584	1.83663	0.967654	2.15208	5.42597	4.06321	5.9877	4.7654	2.18489	7.28726	7.77225	7.78046	9.16048
TCONS_00101458	LG22	5557223	5557326	-	u	749	2	1.75336	0.986748	1.49287	2.89111	1.06433	1.7815	0.444589	0.507198	0.186492	0.936059	0.494214	1.09395	1.00702	3.94197	6.78647	6.04311	5.6212	8.11404	13.7391	4.02368	9.21328	13.837	23.7547	17.676	15.2378	9.19655
TCONS_00008770	LG02	2308604	2308652	+	u	478	2	0.941663	0.437782	0.551552	5.42055	2.28727	0.925932	1.93385	1.64216	2.86578	0.282933	1.84453	2.79152	0.723917	0	3.09809	5.03548	1.94756	3.40166	2.307	1.07061	3.40963	0.0494043	3.76264	0.852163	11.5642	10.0602
TCONS_00109044	LG25	3237656	3237780	-	u	522	2	4.66398	4.4275	4.5244	4.45726	1.21254	2.67928	3.85318	2.61315	4.35483	4.22927	4.76943	5.4684	2.28067	10.4326	16.6651	18.1258	14.0012	6.86389	19.1166	6.88133	11.0994	10.3743	9.95375	9.72622	9.30114	10.2038
TCONS_00056951	LG11	6230724	6230866	+	u	505	2	0.923421	1.86696	1.33482	6.53258	5.27303	3.61393	0	3.39062	4.01296	7.26355	2.98192	5.79614	2.27068	4.64027	7.77362	7.36925	5.20474	7.07608	18.7035	0.601218	8.28137	9.98315	14.4032	16.5284	10.5511	10.8025
TCONS_00024694	LG04	6525138	6525149	-	u	366	2	8.46892	23.8806	17.0535	61.2926	49.2206	56.6544	5.817	15.306	23.4903	34.5001	22.9818	33.3575	113.091	47.52	24.33	37.6372	73.2962	49.8578	52.034	14.4978	19.4639	3.40349	25.9185	32.3112	54.2644	11.1024
TCONS_00111477	scaffold_1573	14410	15973	+	u	1910	2	0.421475	0.753894	0.627759	1.64287	0.691513	0.466542	0.33471	0.473482	0.453759	0.536882	0.745387	0.814442	1.59992	18.6663	20.9853	17.8535	11.3483	9.71067	37.3761	13.5222	14.0932	13.1228	28.4577	33.9758	37.0338	11.1599
TCONS_00055115	LG10	2506367	2506589	-	u	403	2	0	0	0.0143784	0	0	0.210754	0.0766419	0	0	0	0.0297596	0.232384	0	23.2862	22.8517	15.6217	5.87599	5.54384	49.3842	5.41618	15.0769	16.5879	37.6594	32.7129	80.7484	11.2143
TCONS_00046050	LG08	6319040	6319218	-	u	553	2	5.55561	8.48833	5.74912	20.8434	9.51733	11.8234	7.70423	6.45413	6.86853	14.6712	5.97551	16.9354	26.4598	6.93272	13.8144	15.9269	9.89771	13.1097	5.94739	11.9076	11.8501	7.54224	12.8628	14.2988	11.3011	11.2789
TCONS_00045057	LG08	580213	580230	-	u	542	2	5.86702	7.49528	6.31677	12.8818	11.0997	6.46931	9.49157	6.0355	5.78837	8.34949	4.81094	6.78891	15.7113	3.59547	7.22976	7.25361	9.51453	21.2377	11.0546	18.8596	3.89759	11.6951	9.9121	20.2932	11.8832	11.2888
TCONS_00048330	LG09	2930818	2932364	+	u	1576	2	6.66367	13.922	10.061	7.95952	10.0493	6.49189	4.97834	2.04648	1.8759	4.57999	3.77547	4.55874	21.4361	4.30805	5.49374	6.92874	6.5008	24.2553	4.17845	4.51859	3.48025	5.53804	2.00153	3.54937	4.09022	11.8167
TCONS_00024379	LG04	4065366	4066017	-	u	772	2	11.4993	8.09576	9.00414	4.77722	7.99464	12.8757	24.8696	10.837	10.9207	9.94164	11.389	11.5292	7.93071	22.0549	9.20255	7.71665	20.9447	12.524	5.84141	19.8599	21.8036	21.9844	13.0138	23.2529	3.74967	11.8195
TCONS_00024762	LG04	7316392	7316644	-	u	1317	2	0.0358045	0.0388939	0.0383843	0.0261163	0.0482301	0	0	0	0	0	0	0	0.0290386	28.4383	48.2828	26.8663	52.326	27.015	62.0086	4.20551	11.8619	4.53721	14.7509	55.1702	50.0231	11.8434
TCONS_00110727	scaffold_1342	18849	19059	-	u	308	2	0.537971	0.637822	0.58155	4.11516	0.997419	0	0.758926	0.66204	1.52018	2.74516	1.07299	3.07162	0	25.8172	16.572	13.378	19.196	30.3349	35.4238	11.9132	16.4865	4.93709	9.97713	22.176	22.4287	11.8745
TCONS_00051311	LG09	7773998	7774216	-	u	529	2	0.0633294	0.054872	0	0.462754	0.195018	0.224819	0.786031	1.29749	1.53065	0.69184	1.72778	0.749612	0.499181	12.897	19.0559	29.1507	15.9909	5.96485	19.5448	20.026	20.5385	11.8211	14.0054	21.3203	21.8852	11.9461
TCONS_00099365	LG22	2665054	2665380	+	u	535	2	11.1951	12.2726	14.7236	9.49451	13.244	9.75999	10.8584	12.9132	9.97357	12.7392	8.52931	10.9129	6.16644	6.76307	13.6151	21.6721	16.5887	8.34768	9.536	7.92528	12.0993	15.1168	6.88173	7.6524	12.8661	12.0549
TCONS_00113279	scaffold_2343	3815	3960	-	u	788	2	3.01955	3.38752	6.46714	5.70353	4.77852	7.95499	1.24877	1.364	0.786722	6.41409	1.91532	5.26554	19.6578	10.5194	10.7605	11.1896	6.74948	12.105	11.2042	9.5748	13.9223	9.49092	16.7398	10.6348	16.8721	12.1757
TCONS_00111054	scaffold_1448	2096	2663	-	u	606	2	5.686	2.97455	5.53244	10.5777	12.5542	8.10485	2.38898	7.03196	4.92205	7.55392	4.15627	11.3666	9.59176	7.48904	12.7494	13.8977	13.5788	17.3644	17.7909	8.61268	11.6014	7.44598	9.70243	14.9516	18.4167	12.2827
TCONS_00062229	LG12	8327384	8327607	+	u	290	2	4.96461	10.3779	4.67241	26.5915	28.6913	29.7823	0	4.98828	6.27701	14.5261	8.81708	22.0337	3.69451	15.9363	22.8873	17.28	28.27	17.5603	8.07867	0.638372	29.4249	32.6592	39.5718	40.156	50.6715	12.3235
TCONS_00035472	LG06	9649014	9649352	-	u	570	2	6.1857	6.68915	6.36332	4.95596	9.81842	5.00467	7.74386	6.34685	7.47952	8.96795	7.92557	7.40617	4.25384	8.118	8.77736	12.7713	15.5542	11.89	9.44058	11.317	9.84582	5.42531	10.0444	10.4509	12.0724	12.4009
TCONS_00078182	LG16	6457444	6457682	+	u	508	2	20.7554	24.5879	27.3142	30.3737	27.2783	32.7959	32.8934	28.0993	30.221	32.9227	30.0887	34.7143	27.1916	16.9424	19.021	29.3432	21.6932	14.4032	28.8187	25.4401	47.2722	35.2152	26.3115	27.401	24.2046	12.5077
TCONS_00009059	LG02	5068764	5069078	+	u	355	2	0	0.545154	0	0	0	0	0	0	0	0	0	5.17209	0	11.3254	6.57305	13.826	0.993219	2.99127	9.32205	1.38772	24.2888	5.73875	15.7577	25.9744	16.7304	12.6061
TCONS_00008831	LG02	2378273	2378299	+	u	471	2	4.03613	4.86459	3.65597	7.2612	19.3267	8.59018	0.657849	5.36822	7.47766	12.2501	3.49668	10.2528	35.9842	9.47125	9.54636	7.92661	11.3222	8.03908	15.412	4.86686	8.96243	19.0896	15.9295	9.25195	7.27635	12.6094
TCONS_00075342	LG15	9958333	9959083	+	u	1542	2	5.27734	6.07309	7.38138	14.9106	12.5424	11.728	9.08015	13.1175	9.92745	15.3049	10.0003	14.9226	11.4912	2.679	1.38708	1.96311	3.61278	10.3327	3.58652	7.56628	10.5295	12.4061	9.14754	5.37918	5.95195	12.6929
TCONS_00057089	LG11	7838438	7839326	+	u	1402	2	6.12693	4.6594	7.98656	10.7276	9.25877	9.79008	4.8549	9.81394	7.38416	10.4249	5.73418	8.2448	3.78923	9.80633	9.63311	9.69143	8.70754	12.3869	13.8699	15.855	12.3379	7.08393	14.0208	15.4419	15.3521	12.7949
TCONS_00063505	LG12	1277427	1277445	-	u	449	2	12.048	6.09223	11.8457	12.1352	5.29081	9.77345	17.7378	4.60481	2.37203	5.13451	3.92716	4.48077	2.02821	5.09158	6.44132	5.00148	9.83314	6.44812	8.054	18.9519	9.10733	7.93642	3.4651	2.11574	7.00361	12.8549
TCONS_00077689	LG16	1725686	1725904	+	u	475	2	0.76582	1.13501	0.620774	0.782361	0.478267	0.390629	0.241646	0.766249	1.52121	1.1722	1.48221	0.715932	0.13584	11.9615	23.6658	16.7934	22.9372	12.7694	20.9704	7.76156	7.28765	8.08665	24.1391	34.2098	22.5266	12.8694
TCONS_00072424	LG14	3802132	3802330	-	u	344	2	16.1109	4.80273	12.2573	22.7353	12.5974	10.5747	5.38844	10.8432	12.231	16.0972	11.6859	20.9491	2.99197	5.1093	5.2549	16.8187	3.25995	3.25494	24.096	12.4348	8.81176	7.48213	11.7296	10.2363	4.64494	13.031
TCONS_00077126	LG15	7424899	7424961	-	u	271	2	0	0	0	0	0	0	0	0	0	0	0	0	0	3.77308	6.68209	15.0804	6.15629	21.6096	4.68505	31.8819	16.5061	23.8794	21.6491	16.9714	8.86258	13.3067
TCONS_00110234	scaffold_1226	37171	37381	-	u	1445	2	1.25938	2.33623	2.34632	4.44286	2.62089	2.34514	2.62328	1.62307	1.93424	2.32477	2.85149	2.58172	3.74299	6.80526	10.9942	7.78449	6.7387	9.74862	8.95812	18.9629	14.0545	13.3988	18.5287	18.2346	16.8069	13.3148
TCONS_00116625	scaffold_922	34466	34588	-	u	402	2	0.702046	0.00010434	0	3.08109	3.57122	0.681895	0	0.365017	0	0.553578	0.297176	4.89836	0.000111453	8.19321	10.8263	14.0101	10.1366	11.0142	44.9791	9.87523	19.7249	17.8757	19.5787	40.449	24.2069	13.4177
TCONS_00115973	scaffold_786	44566	44983	-	u	446	2	2.59982	2.85144	2.16171	7.79698	5.14677	6.18109	1.1139	1.55726	2.85686	4.58748	4.56404	20.7062	1.35739	18.8234	22.9282	11.6885	18.9819	9.98957	37.7431	3.12768	10.3797	9.33439	23.1869	19.3573	39.5169	13.4215
TCONS_00113155	scaffold_2268	853	965	-	u	297	2	7.09432	4.00602	11.2838	2.92288	3.19282	7.31276	21.6415	2.94142	2.265	1.0124	2.09062	6.06913	3.01674	11.8955	14.9213	18.7127	8.03354	17.7739	11.4085	45.1196	8.4499	11.4462	4.34884	9.44905	21.7463	13.4326
TCONS_00111225	scaffold_1473	6589	7007	+	u	530	2	0	0	0.0401915	0.447998	0.0711923	0	0	0.099007	0.0497325	0	0.192609	0.174932	0	18.5365	14.8444	20.2991	12.9992	5.9628	26.515	6.7705	18.7645	15.4169	22.5199	54.8426	28.8054	13.7665
TCONS_00028667	LG05	12871154	12871684	+	u	877	2	8.91547	6.90541	5.78359	8.63322	6.50496	11.0029	7.44385	4.96193	6.68161	18.1548	8.0182	9.36926	10.4162	17.2766	21.4643	22.9503	22.6168	11.6983	35.4686	9.71706	9.03184	10.6352	26.6662	30.9931	22.0834	13.8559
TCONS_00066659	LG13	5473836	5474282	+	u	472	2	0.418052	1.21663	0.854055	4.74479	2.71151	0.427595	0.036359	0.789569	0.536726	0.362468	0.514146	0.281881	1.1179	8.69391	22.0891	16.1275	18.1691	9.05042	29.4329	7.17291	14.1405	18.9261	6.64514	38.3018	19.6794	14.1249
TCONS_00084475	LG17	7556741	7557286	-	u	574	2	0	0.962074	0.066643	1.77839	0	0	1.84037	1.45661	3.2724	5.63301	1.73004	0	1.37521	4.93435	10.9129	6.22142	16.2274	8.21432	2.999	12.7359	4.89279	16.8262	14.8537	10.4359	12.8848	14.3256
TCONS_00047052	LG08	12673095	12673485	-	u	415	2	2.80494	3.40572	5.25439	16.7792	26.4914	11.8421	2.32821	7.13046	6.75709	13.809	3.90803	13.7262	2.93093	5.94001	11.0692	6.59386	9.72145	20.2536	17.8567	5.72342	13.5366	9.32384	17.0107	22.4567	12.2294	14.4682
TCONS_00115075	scaffold_615	91852	92289	+	u	476	2	2.14237	3.94826	3.71937	7.52003	13.4185	6.24808	2.39524	4.90683	4.14733	8.42937	4.14117	6.00034	1.94139	9.26142	17.886	11.8515	17.3714	10.6546	30.4863	14.3005	17.6318	16.8805	26.9973	41.8073	29.3904	14.612
TCONS_00058869	LG11	5907566	5907599	-	u	311	2	1.6705	5.03288	3.27709	5.75187	2.50981	2.31311	5.18245	5.5896	5.54955	1.9961	4.05847	3.93144	0.0190624	36.3872	34.8364	50.163	38.722	15.4048	28.9002	54.7526	18.2359	11.3349	38.7196	56.1115	54.7837	14.6784
TCONS_00064916	LG12	9338989	9339233	-	u	2937	2	8.64975	10.6486	18.1538	17.5777	31.6295	13.2177	37.5682	15.3512	11.1356	8.3511	7.41331	6.75061	33.4627	1.10698	5.06282	2.44837	2.21946	7.30339	0.39952	8.92461	3.03536	1.91395	0.28349	0	1.29931	14.6925
TCONS_00072642	LG14	5269833	5269868	-	u	481	2	0.556762	1.27114	0.978879	4.00409	0.00119012	6.15941	0.000487406	0	0	1.86501	0.109014	7.19979	0	13.247	19.5292	15.5308	12.2586	11.6349	20.1529	20.5419	6.26641	19.4988	29.3635	38.1729	13.9592	14.8041
TCONS_00033473	LG06	12353579	12354391	+	u	891	2	5.49182	6.28201	5.12482	9.05973	8.75861	16.7003	2.75862	10.0371	6.38369	19.2706	7.68147	15.9117	20.5597	18.4614	24.4817	19.0806	11.4592	14.2183	29.5179	17.3042	17.9573	25.2802	33.9649	69.8273	43.9916	14.9448
TCONS_00077012	LG15	5980097	5980126	-	u	1209	2	10.067	12.6886	11.8936	8.38119	7.92439	8.67826	9.94463	11.4201	8.13095	10.5569	11.4672	12.9014	7.53281	14.8951	23.7503	26.93	24.6438	8.87985	23.2393	21.0695	18.1064	17.4964	33.3385	27.5281	23.8328	15.0169
TCONS_00031322	LG05	12274025	12274373	-	u	524	2	4.08735	1.31049	1.06576	4.78467	4.62918	1.53624	2.18134	2.9628	3.53527	3.25271	1.32254	6.77602	1.11601	11.8195	7.61238	4.94723	12.514	14.4657	13.3222	30.6728	14.43	11.8242	11.4412	14.7344	13.5938	15.1256
TCONS_00046542	LG08	11008133	11008250	-	u	548	2	20.9682	15.1016	19.2393	18.0335	21.6316	12.6809	26.3223	53.5861	21.6457	37.2298	17.7173	13.9571	15.8303	3.32884	5.8829	5.28651	4.78421	22.2351	9.90217	14.5621	10.0014	18.2961	11.9857	10.7584	9.36711	15.1355
TCONS_00009518	LG02	11437351	11437814	+	u	575	2	7.29384	10.1851	8.01347	5.69037	10.512	4.02427	8.66252	11.5607	8.24533	8.93285	10.8803	10.2804	22.9022	19.2159	26.465	29.4983	24.2376	24.3952	10.9955	18.752	18.107	18.0117	17.0558	24.0899	14.7828	15.2115
TCONS_00114848	scaffold_566	70127	70283	-	u	580	2	0.456814	1.4889	0.907999	1.25083	0.248016	0.557296	1.44586	0.443663	0.888908	0.923138	1.33299	0.794518	0.639486	16.5572	26.8755	30.8197	23.0062	19.1822	29.6193	24.1809	19.7681	12.1167	15.888	24.6091	22.1698	15.3829
TCONS_00066517	LG13	3809527	3809915	+	u	517	2	1.57225	2.01379	0.897475	3.50358	3.58315	2.37656	3.42947	3.01782	5.21431	9.43587	4.25087	10.7833	1.66207	8.66371	10.7715	9.83063	10.5438	6.10693	17.9106	16.104	33.1513	29.2355	32.3416	22.0708	28.1612	15.4883
TCONS_00070983	LG14	9180517	9180820	+	u	538	2	0.235893	0.183703	0.480258	0.544168	5.46e-05	0.159729	0.595981	0.716684	0.897287	0.946232	1.26625	3.71192	0.478403	20.3382	35.2485	33.2856	30.6132	9.35893	31.2392	16.0522	25.869	17.3184	25.9434	27.9756	23.728	15.6002
TCONS_00116247	scaffold_830	45756	45894	-	u	263	2	0	0	0	0	0	0	0	0	0.189105	0	0.452286	0	0	11.3543	13.0524	16.7781	18.8763	4.3564	53.0635	0.76031	29.7912	3.95617	13.7391	20.9733	29.6686	15.8026
TCONS_00115998	scaffold_794	68917	69260	-	u	518	2	2.8745	1.44466	2.45323	4.47916	6.74965	7.86241	2.68498	3.45572	3.81143	4.36224	1.544	7.43035	1.54938	4.50753	4.65851	8.6914	6.61284	12.785	16.4446	14.5449	24.2709	12.5514	13.0382	8.74634	20.5315	16.3241
TCONS_00005439	LG01	10442259	10442273	-	u	398	2	2.60173	0	0	13.4676	15.7528	7.82964	0	0	0	6.74988	0	7.94547	61.275	20.4597	7.42436	47.5519	30.9572	18.2811	13.0109	2.00205	11.6213	12.2065	30.7111	27.8613	15.6714	16.4463
TCONS_00085419	LG18	4434653	4435587	+	u	1134	2	1.48247	1.64117	2.23631	4.57503	3.74524	3.59286	1.34428	1.76884	2.35191	3.71463	2.49041	3.86937	1.94277	21.7283	28.0523	32.7279	24.4707	17.9985	43.303	11.3987	17.2086	9.03637	21.9796	28.5537	38.0035	16.6431
TCONS_00038533	LG07	8307243	8307265	+	u	334	2	7.69372	4.94134	5.1063	12.1776	10.8056	10.3831	24.2959	16.0198	19.1547	25.5884	10.5776	13.5273	7.23639	15.4971	19.1312	12.0814	18.8756	9.97957	42.0515	46.457	24.1306	25.0956	27.65	17.905	26.6422	17.3866
TCONS_00099799	LG22	6664712	6665442	+	u	954	2	2.47382	2.39934	4.22574	7.91948	5.24895	5.27784	4.26321	6.22813	5.09092	4.97745	3.68109	6.28528	8.49087	9.44554	15.1926	13.0486	12.811	13.6003	23.3287	16.7027	20.3554	20.6779	20.2563	20.5171	23.359	17.4105
TCONS_00050133	LG09	416957	416961	-	u	413	2	19.7575	14.1987	14.747	6.43351	16.5254	10.8148	3.80632	12.6526	6.28841	8.75269	9.6812	4.20506	17.1845	9.6826	15.307	18.6296	31.5321	26.6188	8.0441	26.8336	20.3252	16.8121	11.5772	3.96872	7.93418	17.9734
TCONS_00110745	scaffold_1352	24897	24976	-	u	413	2	7.73e-05	1.85808	0.343487	0	0.429837	0	1.67934	2.09009	1.16131	1.1514	2.65074	0.613244	0.55214	29.3807	41.4193	44.5563	32.46	22.3103	27.8881	3.81906	69.0869	32.9621	32.2107	41.6753	17.2371	18.2485
TCONS_00051363	LG09	9044545	9044767	-	u	303	2	0.508824	1.18255	0	0	0.362963	1.73643	0.0025061	0	0.273657	0	1.65604	0.634164	0	0	8.23298	4.94549	0	8.88554	0	18.0365	10.0841	7.12419	7.80531	0.000507167	8.46e-05	18.3118
TCONS_00114186	scaffold_380	181559	181874	+	u	379	2	1.15665	0.229735	3.93334	0.0669495	0.551309	5.58254	0.340018	3.78668	4.76197	4.76045	1.63153	2.36738	0.10446	12.2624	5.755	15.6148	0	4.69443	8.89318	22.9303	36.0077	18.4877	12.2688	26.3727	14.3257	18.4072
TCONS_00060633	LG12	886713	887565	+	u	916	2	5.71431	5.11373	4.98014	5.62685	2.18095	6.09141	2.95764	9.30262	5.27856	5.02296	6.08401	9.4394	3.2041	7.5287	25.5752	23.6682	24.2787	20.6297	11.3017	15.6563	17.373	20.9751	16.7186	9.35951	12.8475	18.6717
TCONS_00078047	LG16	4389046	4389498	+	u	639	2	0.956676	1.07785	0.98412	0.794415	3.3652	1.09133	0.580999	0.885469	1.01265	1.1478	0.732619	2.28892	1.25393	17.03	18.2061	28.746	24.1928	19.8131	17.3559	24.1669	23.2992	17.6839	14.6449	24.5076	25.2777	18.6904
TCONS_00017915	LG03	3006449	3006515	-	u	394	2	0	0	0	0	0	0	0	0	0	0	0	0	0	3.02431	3.61677	3.6454	5.42075	11.2102	2.92256	3.46236	2.45283	0.435236	4.01696	2.14313	0	19.2861
TCONS_00053972	LG10	8711632	8711666	+	u	645	2	8.1977	13.0918	5.66454	15.4613	9.60819	11.9169	11.9479	19.5004	7.07614	11.9909	8.81717	15.6361	7.7127	4.71804	9.71886	6.50487	7.62404	10.6378	7.99322	24.3705	7.94112	9.26559	24.4059	13.2251	6.68632	19.4049
TCONS_00024695	LG04	6525189	6525240	-	u	406	2	12.1519	8.91267	9.87169	6.93291	9.50052	1.09589	0.592845	8.86822	1.47617	30.3653	7.65406	6.59047	4.25168	19.3922	11.1096	39.732	25.1951	0.0140421	5.05688	1.60738	6.56661	2.5646	0	48.025	17.0942	19.7007
TCONS_00024693	LG04	6525080	6525124	-	u	399	2	3.47037	0.00141953	1.38818	0.539404	5.28213	13.5997	1.94674	9.61125	8.93885	3.04914	4.41087	29.8868	2.47161	0.00193751	31.2988	9.39066	0.00231173	13.1197	16.1211	6.28179	1.53312	11.2262	0.0275884	8.94611	0.00271273	19.7407
TCONS_00018313	LG03	9609093	9609327	-	u	333	2	0	0	0	0	0	0	0	0	0	0	0	0	0	5.84811	3.88659	4.2846	22.5842	40.1986	2.77155	11.5089	21.3567	15.4386	4.25909	5.53591	6.53246	20.1358
TCONS_00109335	scaffold_1021	1372	1887	-	u	520	2	14.0386	18.523	13.7259	18.1039	33.4218	30.0009	3.35413	7.70699	9.05264	19.1188	13.0316	21.0464	22.182	26.6586	24.8677	22.0675	16.1723	21.2757	26.2308	17.2076	30.8037	22.2482	38.864	51.5304	41.0164	21.5772
TCONS_00048885	LG09	6932827	6933131	+	u	385	2	3.57188	7.1216	5.58209	10.8887	15.5432	13.296	9.13838	6.26602	8.38939	22.3327	8.10684	9.99286	21.0235	10.27	8.70974	11.4667	6.87364	12.919	15.3486	15.2666	13.9076	20.5261	29.2886	29.2739	24.6245	21.9157
TCONS_00029329	LG05	785166	785288	-	u	464	2	3.63e-05	0	0	0	0	0	0	0	0	0	0.0794019	0	0	26.8837	23.8321	11.2025	21.9854	16.2588	43.4003	3.71398	49.5157	69.0616	96.4227	100.031	71.7756	22.8402
TCONS_00102253	LG22	9291641	9291718	-	u	742	2	64.1865	65.785	57.8313	51.8589	41.6249	44.3281	58.9503	78.8861	56.1706	51.5783	55.1088	44.7817	39.0587	8.25849	18.8704	20.4229	21.0426	21.6556	13.4489	41.2067	19.7993	21.0197	19.1761	9.40269	15.256	22.9269
TCONS_00073048	LG14	9187718	9187910	-	u	346	2	0.451309	1.07347	0.464578	0.70157	0.00020857	0.00406228	0.00143777	0.00321119	0.00232385	0.0652699	1.03383	4.29078	0.860568	25.0366	1.71172	26.5839	1.16741	13.0641	54.7341	10.1	8.26533	4.67233	1.43135	37.6688	80.785	23.091
TCONS_00111697	scaffold_1660	22131	22204	-	u	306	2	1.32101	0	0.271066	0.896948	2.41711	0.062526	1.82999	0.293502	0.654295	0.527645	0.576805	1.24003	0.476856	11.7277	15.5729	14.4624	20.3974	19.2371	24.0618	37.7478	21.6825	29.3543	28.3688	24.8781	17.2809	23.2124
TCONS_00089201	LG19	2491042	2491449	+	u	654	2	1.13791	1.88766	1.73461	2.08009	6.26034	5.40628	0.482588	2.39038	2.20366	2.94494	1.80357	3.79765	7.24453	24.411	33.1179	27.1104	28.2625	21.5201	34.4794	22.4578	38.2229	24.9611	38.5214	43.3884	44.5069	23.8729
TCONS_00110794	scaffold_1366	15377	15708	+	u	365	2	1.91368	2.83709	3.39167	6.79065	6.03795	7.53656	2.3145	0.574742	2.40116	9.42784	1.84341	4.35109	2.04403	14.7926	2.25974	3.14027	5.65664	14.9701	9.96125	20.0726	12.5127	17.9825	19.9915	27.4743	25.7464	24.5994
TCONS_00092773	LG20	8298514	8298601	+	u	224	2	13.6919	2.83186	19.029	10.614	12.0047	18.2441	8.09318	10.8561	3.57919	26.7578	3.70588	8.80991	1.86894	4.51293	5.78188	12.1555	0	19.609	29.6834	0	9.02448	5.6276	24.3756	21.9361	37.8246	24.728
TCONS_00008461	LG02	870851	870918	+	u	249	2	1.70339	0	1.6405	1.11452	14.0718	5.29178	0	0.388433	0.484711	1.45843	2.12354	0	1.30552	26.0068	22.0607	30.7083	24.0226	20.5873	37.0117	56.5162	59.1536	17.8645	9.17065	24.2568	44.2936	24.8316
TCONS_00099313	LG22	2301468	2301522	+	u	287	2	12.1422	16.8563	14.3767	36.0891	26.0324	31.9774	9.15418	10.4305	7.09773	16.3778	11.1815	23.5712	6.73893	6.79336	22.7514	23.5068	28.3938	34.6191	33.0421	68.1338	42.0996	23.8818	45.3117	44.4553	40.6353	25.2086
TCONS_00064978	LG12	9967198	9967274	-	u	545	2	2.47165	2.55052	3.70101	6.8243	7.57448	3.60772	2.5179	4.73952	3.75559	5.48245	3.41565	5.50467	11.7735	6.12751	15.4615	15.2663	19.3113	38.506	10.2886	17.838	5.49346	4.1527	3.67108	3.93946	2.36455	25.8368
TCONS_00058613	LG11	2069677	2070009	-	u	2906	2	2.74169	4.42614	4.0108	11.1797	10.4732	9.68311	5.68742	6.3496	9.46616	10.62	7.59945	13.8843	12.8951	7.69369	8.79265	4.51668	5.77296	12.4459	17.3256	17.6707	13.6798	14.7081	26.7734	18.8516	18.4971	25.8488
TCONS_00058553	LG11	1556294	1556628	-	u	513	2	80.136	48.2987	43.9668	83.3235	164.847	100.365	36.079	70.8459	37.5132	163.273	23.5086	41.1075	132.75	47.1974	52.798	46.7457	39.2795	18.6257	65.065	15.6104	28.5358	37.3927	74.9604	81.7373	59.5581	25.8594
TCONS_00092585	LG20	6088149	6088252	+	u	233	2	6.54634	6.84699	6.13206	15.1869	17.8738	19.1306	5.38066	4.38115	2.77306	3.8126	6.27206	32.0416	4.95162	83.4727	32.5887	63.8911	55.3921	14.0356	156.899	9.49794	9.68928	10.6709	44.2205	130.378	121.91	26.0905
TCONS_00112533	scaffold_1962	18132	18589	-	u	1263	2	9.47697	14.6854	8.77237	24.3986	7.71549	17.8211	26.57	8.56666	13.1736	13.598	21.2229	21.6201	4.69891	19.5728	19.957	11.1392	3.26754	24.9648	25.4577	65.4184	18.0381	1.61666	9.34408	28.6848	14.1309	26.5328
TCONS_00089677	LG19	8306977	8307221	+	u	291	2	3.44838	7.01653	4.67833	10.3077	15.522	6.37606	3.56273	3.42063	5.16115	16.6092	6.20443	15.7906	5.29522	7.28401	10.7138	22.6427	7.50387	25.3898	29.0137	14.5789	5.07035	15.4804	24.4652	21.5553	12.6058	27.6749
TCONS_00077201	LG15	9245319	9245743	-	u	779	2	2.91546	3.76406	3.62463	5.50754	6.54704	5.2493	1.92548	5.02554	4.03051	7.07694	4.05641	5.67644	11.5518	21.0422	19.5127	23.3961	23.2141	34.1563	42.5723	15.6197	15.357	26.1424	44.4769	48.8075	35.2702	28.4313
TCONS_00111004	scaffold_1435	6161	6271	-	u	255	2	0.621424	0.398683	0.784734	1.98981	0.337976	4.65361	0.322821	1.11081	0.878585	9.47761	2.10508	0.708902	1.26593	22.2367	24.3551	13.4463	13.6801	22.9655	39.2863	2.70856	34.6883	37.464	59.7026	52.9602	50.2562	29.6839
TCONS_00064920	LG12	9338989	9339763	-	u	1939	2	5.568	6.57712	9.80697	13.1183	29.2841	24.5108	12.9053	10.0997	7.71164	12.6625	5.22403	13.3977	77.0011	0	1.07244	7.87153	15.44	52.4957	1.05039	22.7224	4.76116	15.697	0.052396	0.134371	1.6959	30.1396
TCONS_00024491	LG04	4882445	4882470	-	u	980	2	0.241067	0	0.113034	0.0229848	0	0	0.0329715	0	0	0	0	0	0	49.0334	63.1828	61.4508	41.9657	28.9272	33.9559	28.429	19.29	11.0553	10.4117	10.6985	19.423	30.7375
TCONS_00107665	LG25	1829679	1830218	+	u	607	2	33.9817	35.4198	23.7881	18.016	10.5057	13.9018	6.66003	19.9472	0	15.7392	13.5936	22.6639	25.462	22.9063	33.0033	46.776	41.996	50.2457	44.3758	38.8131	36.3019	62.6709	68.9802	72.6634	39.7151	31.3186
TCONS_00050761	LG09	2523927	2525230	-	u	1379	2	9.11397	12.7166	8.80459	18.7819	18.7623	20.4609	17.816	11.8495	15.295	21.98	16.0778	19.3243	15.1768	8.35556	7.98431	4.55358	9.35428	15.8466	21.3383	38.4075	25.2804	23.4535	38.4885	24.952	19.0078	32.0692
TCONS_00021680	LG04	7301737	7302238	+	u	719	2	9.12787	18.0613	12.6692	26.0776	21.9106	30.0477	7.75049	10.7045	13.326	24.6455	20.3535	35.2201	19.5236	31.8488	30.1033	29.5518	41.9955	27.2474	57.7736	24.2354	40.1374	40.4823	71.1154	70.1844	56.2329	33.4143
TCONS_00108406	LG25	1138885	1139003	-	u	229	2	43.4192	26.9816	67.5081	72.5074	113.742	110.885	54.8907	26.6317	26.1093	102.903	27.5664	93.5992	26.9778	5.46344	17.1581	23.3847	17.3847	28.5817	5.13978	12.2392	17.6584	4.6754	11.8646	8.5707	22.2785	36.5664
TCONS_00110368	scaffold_1244	20833	20878	-	u	444	2	0	0	0.118086	0.178026	2.43588	0	0	0	0	1.56216	0	8.1504	5.6398	47.7661	80.5841	202.9	112.617	53.6925	51.4336	117.562	14.0925	31.9017	40.774	54.266	49.0746	36.6189
TCONS_00041173	LG07	8305820	8305988	-	u	294	2	2.38248	4.80094	3.4269	3.45701	3.32469	9.50113	0.905261	1.514	2.02572	1.68169	2.50694	8.04032	26.101	51.7113	63.0543	104.996	75.9949	35.5422	100.145	21.9428	18.1935	44.787	31.9372	49.6706	92.3063	37.758
TCONS_00101349	LG22	3654476	3654919	-	u	482	2	17.2439	17.4416	25.0659	37.356	37.9089	31.0226	22.8342	20.4923	22.7127	31.8295	18.3105	27.2407	23.459	32.0213	43.5945	48.0926	45.1464	38.0408	57.1526	43.707	26.5525	28.0418	52.777	47.2954	66.4236	37.8788
TCONS_00033474	LG06	12353563	12354391	+	u	904	2	7.07709	11.3235	6.78978	19.6397	12.7868	11.3474	5.44809	26.1855	14.832	20.8171	15.1065	18.5503	6.17613	17.043	16.3335	9.74425	10.741	29.1637	25.9621	20.006	20.175	31.8628	51.2435	29.878	31.6559	39.6665
TCONS_00037912	LG07	3387255	3387596	+	u	370	2	0	0	0	0.0936856	0.498978	2.86066	0	0	0.219542	0.273761	0	0	0	3.85925	3.18432	1.48607	4.09185	40.0016	8.69762	9.89849	3.38733	2.78991	3.49044	6.40706	3.05589	40.1137
TCONS_00009782	LG02	13027239	13027319	+	u	1257	2	183.619	271.493	203.423	241.342	225.624	269.274	236.487	145.596	114.579	154.04	136.389	219.555	348.347	35.7538	41.9986	57.9087	48.5182	115.887	35.3129	21.0917	16.9779	23.734	16.8505	26.9507	32.1194	40.6317
TCONS_00028522	LG05	10703550	10703605	+	u	403	2	0.851628	2.11438	2.30628	3.46427	9.24416	4.00323	2.00962	1.78446	3.23354	2.18492	2.33382	1.62528	1.99806	24.1574	28.5779	38.1814	49.4066	24.661	23.7726	64.7848	22.9657	21.6287	45.6354	50.0369	42.636	40.7017
TCONS_00068839	LG13	10915117	10915313	-	u	272	2	3.94442	5.75938	6.69721	6.62817	13.6541	8.53063	1.46712	3.92346	6.623	15.681	7.66962	11.3679	2.40181	59.7342	94.2612	107.121	92.4864	46.8688	100.549	22.3799	55.5903	40.409	81.2177	95.4083	109.73	44.0266
TCONS_00046165	LG08	7983192	7983241	-	u	334	2	2.16495	13.2433	8.50097	28.3917	11.6143	19.5265	0	7.04349	7.98197	24.7635	8.8265	30.1902	26.277	102.962	117.789	131.556	113.507	31.849	171.244	0.374853	82.0075	94.1993	132.596	226.97	168.539	44.6761
TCONS_00024846	LG04	8248432	8248463	-	u	248	2	6.65683	16.8782	10.1007	16.7706	11.7442	23.0852	19.4046	12.5283	18.4843	38.8375	20.9593	40.6077	10.8062	7.731	0.433009	29.4058	15.8952	10.7757	4.51555	77.9922	3.8596	16.4622	40.5894	12.315	49.1522	45.1958
TCONS_00099598	LG22	5486797	5487141	+	u	376	2	9.68271	4.32353	2.3501	18.4636	1.4449	4.75517	4.20113	2.85914	4.75027	16.3802	6.98971	4.92474	6.05417	17.8135	11.2375	3.41435	40.6216	22.3541	39.627	28.3261	16.921	8.99399	36.1501	56.1487	43.6204	45.4853
TCONS_00057460	LG11	10164348	10164388	+	u	575	2	25.6911	27.1899	23.6482	27.2599	26.7713	22.7571	19.3435	17.3912	25.8042	20.5491	24.6914	27.6155	41.9566	35.2233	67.6722	43.2674	56.339	44.4414	43.0691	62.1652	31.5598	35.9575	60.7129	44.748	50.0683	46.1284
TCONS_00113002	scaffold_2185	4929	4935	-	u	262	2	4.27347	3.76426	11.8352	26.2693	41.7716	17.0802	0.991989	7.67451	5.76772	25.3145	4.05429	28.7812	56.5272	16.0228	9.94108	4.73055	11.8522	6.62474	9.40427	0	34.2495	21.0855	24.4786	12.1795	32.515	46.4258
TCONS_00054246	LG10	11719206	11719251	+	u	206	2	9.38059	6.18566	11.0883	32.3756	34.3555	15.8214	25.5526	15.4277	12.294	38.7227	10.6208	30.3918	8.18322	0	37.386	5.51558	27.4162	16.3177	25.2629	229.937	102.879	73.7589	86.5861	96.66	44.9542	47.0226
TCONS_00050286	LG09	833625	833639	-	u	402	2	0	0	0.646977	0.399381	0	0	0	0	0	0	0	0	0	8.90951	3.78962	3.00323	15.7999	4.62257	5.19482	4.43562	0.0293946	0	0	4.83557	14.0774	47.5948
TCONS_00051364	LG09	9044545	9044734	-	u	222	2	4.35989	3.17817	7.75915	3.74039	0.995217	9.01559	3.15024	1.46459	0	1.4159	0.466885	3.21164	1.11671	21.4277	28.6535	55.8201	65.8761	15.7715	70.2675	57.6304	64.7969	74.4097	43.3975	83.7554	21.2648	47.8723
TCONS_00009519	LG02	11437348	11437814	+	u	578	2	34.6684	47.071	41.2449	38.2117	49.8928	34.8387	41.6816	49.9172	46.5768	56.7931	52.0382	43.3311	29.8431	83.1052	107.184	103.728	108.065	60.664	86.0803	63.2316	66.9488	48.8709	71.4494	77.5715	68.376	48.9588
TCONS_00077128	LG15	7443712	7443892	-	u	283	2	0.000180131	1.22047	1.0203	0	1.04856	0.00112814	1.61696	1.49139	0.000907708	0.000787445	0.888983	1.31179	0.46128	20.1728	38.3031	22.7292	46.2914	36.0565	57.6655	101.138	39.6787	53.7209	73.8816	71.6126	37.4459	49.7302
TCONS_00031411	LG05	13921018	13921057	-	u	729	2	13.4718	28.6854	16.0835	23.4399	25.578	29.8657	27.0117	27.0378	25.0637	38.8548	34.0871	36.7009	19.1568	14.7993	19.0695	11.9823	15.0474	33.9782	5.46031	53.7258	29.0507	21.2035	19.2762	28.439	25.6566	52.9989
TCONS_00072423	LG14	3802132	3802330	-	u	341	2	68.7567	37.0113	78.2217	118.094	53.0594	99.9585	27.82	51.3171	48.8842	101.6	45.1793	117.563	25.4048	48.0375	41.0043	35.2301	27.2956	29.8553	73.7977	36.5618	55.4268	45.1422	62.9918	55.0105	63.9997	55.5335
TCONS_00018443	LG03	10775937	10776127	-	u	334	2	3.5099	1.56752	8.5284	17.6277	31.9246	25.7585	0	0.441763	0.370225	76.0662	0.367104	31.7727	55.6851	23.8126	24.163	22.8121	38.7338	90.057	47.3197	20.6148	30.1881	27.5937	27.5778	54.1328	61.8994	56.7594
TCONS_00047194	LG08	13241714	13241896	-	u	214	2	53.7282	37.3767	31.6014	67.9914	11.5661	77.2362	29.1709	30.5297	17.1134	27.1011	21.74	46.3148	17.6455	211.235	238.468	305.802	268.935	123.471	533.703	148.708	211.586	159.076	133.38	338.889	431.572	58.092
TCONS_00072871	LG14	7249541	7250062	-	u	633	2	6.9999	19.2014	8.54905	10.1703	8.26698	11.4301	24.0724	21.5658	21.8339	24.5051	19.3573	15.4397	23.1477	9.91644	20.9644	5.81638	30.7671	18.2119	10.6097	79.4647	57.0957	34.703	39.8913	27.2355	24.3772	61.2111
TCONS_00037239	LG07	1050516	1050776	+	u	339	2	0.278754	0	0	12.4078	3.68392	1.88577	0	1.70276	0	4.76784	0.0111597	1.28934	0	47.4465	34.0709	47.2182	37.1671	49.1311	29.5977	0	55.4893	27.0211	36.8856	89.4815	50.1368	63.2083
TCONS_00116510	scaffold_878	2110	2301	-	u	214	2	1.09295	0.000332064	0	0.623999	0.088281	3.14212	0	6.48e-05	7.56e-05	11.4489	0.000552948	0	0	38.8958	58.7622	38.1219	40.5487	10.7188	73.8301	0.306626	41.5026	34.773	67.8092	51.5994	61.9358	67.9506
TCONS_00047198	LG08	13241710	13241896	-	u	237	2	18.6392	0.898692	13.9415	8.85311	64.8478	9.64744	0.00419254	0.000227496	1.45269	20.2521	3.71182	2.40405	0.00236689	29.9551	53.4856	44.2553	41.2249	29.1524	46.0028	43.5841	17.0251	0.00732059	27.7061	74.7537	31.7139	70.1481
TCONS_00074018	LG15	927805	928019	+	u	256	2	1.35984	1.38171	1.63567	7.33211	4.14351	1.12599	1.78539	4.8419	4.19869	4.32559	3.83953	1.9612	2.008	9.75078	9.84743	13.1381	18.6371	46.2372	15.682	78.0609	77.8411	42.1435	16.9528	28.3079	22.7348	84.9714
TCONS_00079301	LG16	1091268	1091334	-	u	210	2	19.7274	29.4023	18.6074	62.8443	32.2784	76.2084	0	10.5455	10.7022	36.7046	13.2629	34.4501	10.228	75.319	105.575	100.602	99.0618	57.3362	93.7593	15.7572	97.5776	58.5947	184.076	209.462	208.811	86.5344
TCONS_00035280	LG06	7675760	7676371	-	u	725	2	19.6122	21.3411	25.6548	41.1176	44.7587	35.3951	24.3804	18.5089	25.4574	30.1305	21.2931	31.1139	31.7607	40.4254	43.1426	37.3271	92.5984	142.27	67.4864	45.8988	49.4924	33.414	36.7141	51.2572	53.3261	96.5435
TCONS_00073049	LG14	9187723	9187910	-	u	341	2	0.194654	0.18219	1.52974	1.39711	1.55803	3.92867	0.387599	0.345598	1.20979	1.72375	0.00722694	0.656183	0.266655	65.4795	115.769	69.251	133.048	72.3513	43.5692	17.5543	46.3958	52.9456	122.923	66.5159	18.8595	98.9514
TCONS_00043864	LG08	10434058	10434260	+	u	779	2	42.8853	13.5804	12.606	42.6847	24.2263	86.9859	154.421	129.594	90.441	161.875	29.2186	48.4078	359.885	35.4275	40.6291	29.7756	31.24	29.8384	21.1503	76.8541	47.6376	13.17	8.01632	8.80166	33.7788	101.465
TCONS_00112668	scaffold_2020	9587	10047	+	u	968	2	1.62289	4.38343	3.69157	5.83263	6.40291	3.30555	6.41053	3.59587	6.01369	4.56099	5.36897	6.02083	5.41905	109.683	154.319	145.643	184.905	126.506	137.53	283.715	262.904	151.281	174.323	135.499	153.41	109.857
TCONS_00085745	LG18	6808833	6808882	+	u	252	2	18.8535	0	25.851	130.709	93.1901	40.44	0	3.87266	3.79644	84.9417	0.217352	41.6232	19.4629	85.4584	115.001	114.415	135.212	147.567	144.976	25.0231	126.107	158.715	101.481	182.972	164.441	137.495
TCONS_00067915	LG13	2064749	2065050	-	u	373	2	8.05743	16.6267	17.0931	46.8153	47.311	46.6226	39.859	25.0106	27.8793	74.8248	27.7541	53.8522	65.8455	93.9094	99.5877	89.1865	108.112	129.312	157.638	204.735	151.836	136.464	148.714	185.515	204.745	137.723
TCONS_00030064	LG05	3687934	3689677	-	u	1987	2	0.546153	0.736191	4.0434	4.1688	5.14986	3.30192	3.7829	2.11693	5.06552	4.56909	5.20214	4.30579	14.1885	74.0777	78.9741	67.9694	70.0909	91.0255	52.4908	180.669	116.802	88.3376	70.3264	59.0051	62.0903	138.66
TCONS_00111856	scaffold_1722	3355	3396	+	u	273	2	19.143	0.417195	41.0238	88.3308	63.722	67.4939	0	0	0	40.8835	0	49.9206	0	221.619	378.667	396.703	300.688	180.836	396.033	81.0662	188.506	107.921	177.721	291.132	401.401	152.436
TCONS_00110611	scaffold_1306	34744	35156	-	u	790	2	1.42462	3.0731	3.24409	2.80927	7.21289	5.72526	13.9604	12.5468	11.116	5.87792	4.29602	4.99126	7.57957	8.96114	36.7525	54.4913	59.6387	99.9621	10.0118	67.7418	58.4001	21.9645	8.07521	9.08498	9.46777	161.926
TCONS_00054110	LG10	10366902	10367186	+	u	419	2	5.90955	9.48696	8.01141	27.7889	29.9162	40.3076	0	6.84953	13.5226	28.8967	13.6796	42.3937	15.3516	233.573	296.56	311.754	284.677	249.795	526.233	15.8204	137.634	102.005	332.07	271.632	413.28	171.798
TCONS_00068502	LG13	6330891	6331116	-	u	256	2	2.71767	1.60908	2.6943	95.2473	130.65	99.6254	63.2896	16.2675	17.3734	98.1714	4.33422	93.3652	103.742	60.8823	99.5654	55.9783	74.1429	143.503	190.153	484.05	187.928	96.0078	162.285	133.908	226.648	181.676
TCONS_00113676	scaffold_2635	3513	3687	+	u	204	2	68.0755	90.3481	56.192	299.547	367.426	304.978	153.555	72.3131	67.1225	307.565	67.5075	383.745	183.937	70.7732	112.449	91.3273	99.5752	140.878	222.25	323.862	397.522	231.332	375.343	354.794	301.714	196.319
TCONS_00037445	LG07	1698256	1698360	+	u	300	2	0	0	0	0	0	0	0	0	0	0	0	0	0.392594	11.8131	99.7762	41.2471	104.401	29.1288	41.7304	312.166	361.323	115.795	59.0739	1.50468	60.5075	270.277
TCONS_00008267	LG02	315962	315992	+	u	249	2	164.953	97.0098	191.001	454.18	594.519	454.649	15.6459	97.8224	89.9987	340.334	77.9759	410.798	275.662	185.772	106.36	124.254	136.881	296.755	348.589	51.2298	303.459	129.804	170.054	213.782	302.476	322.416
TCONS_00109583	scaffold_1061	1061	1409	-	u	418	2	81.2886	68.5072	93.2983	179.649	149.707	159.263	98.8461	91.05	81.0677	156.437	71.696	146.867	66.5386	421.807	470.653	655.943	609.821	629.092	781.417	482.069	338.632	259.103	618.062	640.149	708.613	383.339
TCONS_00040609	LG07	3390491	3390758	-	u	611	2	1.02183	2.85374	1.28289	3.0809	0.645113	1.91451	1.02404	0.988485	0.641129	0.89775	1.90182	7.14739	1.11227	38.0247	55.5663	58.9131	71.6175	228.348	74.1956	164.068	67.1388	92.6954	50.2206	45.9685	50.2479	443.507
TCONS_00054657	LG10	489973	490309	-	u	634	2	177.326	215.71	212.265	212.664	180.622	173.427	276.384	298.178	259.758	243.892	228.274	199.744	272.471	573.332	779.83	926.717	970.675	499.19	965.764	650.118	782.952	841.441	891.485	850.242	841.302	525.306
TCONS_00073716	LG15	138249	138252	+	u	265	2	249.701	269.973	336.088	642.102	539.093	512.022	413.068	223.733	224.028	465.956	217.567	505.643	418.087	709.686	692.474	806.666	807.518	683.954	999.568	1088.28	695.294	698.295	1130.93	957.395	945.314	684.639
TCONS_00030065	LG05	3689099	3689397	-	u	785	2	34.2523	45.321	63.4546	60.8071	57.37	34.1167	96.7018	52.1163	62.4256	44.9693	66.4642	67.7466	78.9545	453.745	504.234	319.716	447.172	693.44	532.717	543.794	754.435	758.597	770.642	676.322	599.812	972.046
TCONS_00113512	scaffold_2500	1370	1416	-	u	1091	2	4241.83	23482.6	6753.36	0	16037.9	3224.52	7019.81	3624.1	11061	23312.4	3969.74	2965.14	1581.61	1196.8	2903.96	4736.7	9922.81	1972.13	7978.16	5043.44	22150	1301.18	3752.25	1013.81	1637.36	1883.24
TCONS_00005373	LG01	9748145	9749139	-	u	1362	3	0.0737673	0.4018	0.000127141	1.23287	0.0397824	0.103155	0.216467	0.34304	2.39e-05	0.808248	0.0237269	0.769779	0.134663	0.000776429	2.36457	1.73463	1.95252	0.834649	0.956088	0.280042	0.112636	0.179134	0.334059	0.503502	0.741605	0
TCONS_00005375	LG01	9748145	9749238	-	u	3504	3	0.158336	0.298426	0.183449	0.179425	0.223375	0.361299	0.0845168	0.00109466	0	0.00465295	0.104081	0.0942991	0.202207	0.332412	0.0392778	0.106234	0.444298	0	0.0897114	0	0.531106	0	0.625516	0.0913433	0.506915	0
TCONS_00002317	LG01	14272789	14273036	+	u	1355	3	0.29565	8.39e-06	0.0247524	0.299147	0.139057	0.275355	7.59e-06	0.514104	0.0322293	0.664419	0.0659607	0.193585	0.11548	0	0	0	0	0	0	0	0	0	0	0	0	0
TCONS_00002560	LG01	17956199	17956363	+	u	429	3	0	0	0.299098	0.019302	0.158216	0	0	0.539206	1.18e-05	0.04712	0	0	0	3.83e-05	0	2.49967	2.53e-05	0	1.69793	0	0.250791	0.902402	0.42946	20.4442	1.70001	0
TCONS_00015932	LG03	11689525	11690358	+	u	1546	3	0.213908	0.777727	0.0887893	0.130979	0.948413	0.151068	0.0898452	0.197862	0.170322	0	0.103638	0.328573	0.200642	0.000155405	0.181053	0.435422	0.000235607	2.26817	0.04228	0.392899	0.75982	0	0.838157	0	0	0
TCONS_00018810	LG03	12236807	12236922	-	u	466	3	2.08412	0.779116	1.52812	2.69688	2.45046	1.76449	0.766934	0.870198	1.55803	2.41304	1.88823	1.11575	0.556956	0.611309	0.203665	0.153386	0.455197	0.734372	1.14261	0.538038	0	1.00116	0.901153	0	0.933816	0
TCONS_00023875	LG04	2367262	2367869	-	u	744	3	0.000528614	1.6e-06	0	0	0.000445645	0.00026683	0.141878	0.00115181	0	0.000373997	0.000359116	0	0.000778767	0	0.00103576	0.000260203	0	0	0.000951079	1.12131	0.000693252	0	0	0	0.00052849	0
TCONS_00025144	LG04	11609320	11609338	-	u	3267	3	0.0685232	0.0253992	0.287972	0.280984	0.346428	0.172912	0.172736	0.00314649	0.167239	0	0.0553999	0.201629	0.148777	0.000233386	0.0001313	0.0232826	0.000793342	0.462802	0.000981203	1.66938	0.0913868	0.00348119	0	2.50501	0.291629	0
TCONS_00025419	LG04	12640538	12640893	-	u	959	3	3.42352	1.4083	4.3477	2.28798	2.33779	3.73848	7.82488	6.08569	6.35758	4.04877	5.14878	3.18421	1.44232	0	0	0.0128779	0.597724	0.0641677	0	0	0	0	0	0	0	0
TCONS_00025422	LG04	12640926	12641462	-	u	1140	3	0.320461	1.26122	0.376545	0.0676365	0.371072	0.548664	0.682937	0	0.428777	0.156438	0.805523	1.05254	0	0	0	0	0	0	0	0	0	0	0	0	0	0
TCONS_00028269	LG05	8363316	8364007	+	u	984	3	5.88e-05	0.0348745	0	0	0.00182012	0	0	0	0.238954	0	0	0	0	0	0	0	0	0	0	0	1.77651	0	0	0	0	0
TCONS_00028327	LG05	8748926	8749325	+	u	674	3	0	0.453281	0.279193	0.00365109	0.261542	0	0.118782	0	0.540297	0.077515	0.527741	0.119833	0	0	0	0	0	0	0	0.611419	0	0	0	0	0	0
TCONS_00031413	LG05	13921018	13921091	-	u	683	3	0.135643	0.099484	0.483459	0	0	0.168941	0	0	0.52217	0.261747	0.229032	3.1281	15.2234	0	0	0.225492	1.04107	0	2.31909	0	0	0	0	0	0.826928	0
TCONS_00034923	LG06	2455456	2455656	-	u	785	3	0.0247991	0	2.89e-05	0.294506	0.518761	0	0.0342813	0.294966	0.0817112	9.22e-05	0	0.00627029	0	0	0.201789	1.05e-05	0	0	0	0	0	0	0	0	0.702584	0
TCONS_00039648	LG07	294355	294520	-	u	686	3	0	0	0.965108	0	0	0	0	0.690935	0.204985	0	0.846989	2.99497	0	0	0	0	0	0	0	0	0.000104268	0	0	0	0	0
TCONS_00039649	LG07	294355	294520	-	u	762	3	21.1916	32.4465	35.6307	17.2842	23.638	24.6006	34.5813	44.2251	25.48	21.0253	19.5755	16.2288	24.6566	0	0	0	0	0	0	0	0	0	0	0	0	0
TCONS_00037008	LG07	334951	335654	+	u	1014	3	0.138875	0	0.127193	2.10174	0.229671	0	0.141441	0.125528	0	0.138189	0	0	0	0	0	0	0	1.30137	0	0	0	0	0	0	0	0
TCONS_00037599	LG07	2223597	2224291	+	u	1484	3	0	0.0865964	0	0	0	0.16695	0	0.0456335	0	0	0	0	2.35586	0	0.224583	0.0705394	0	0	0	0.0156545	0	0	0.109572	0	0	0
TCONS_00037600	LG07	2224434	2224667	+	u	1023	3	0.804553	0.606891	0.0554065	0.288942	0	0.764664	1.62717	0.917386	0.534157	1.17372	0.265483	0.313672	1.02032	0	0	0	0.136761	0	0	0	0	0	0	0	0	0
TCONS_00040467	LG07	3004946	3005392	-	u	976	3	0.99436	0.744904	1.68806	3.13572	4.16646	1.28887	0.753758	0.000831619	0.782487	2.7265	0.820133	2.54585	0.000262806	0	0	0.101616	0	0	0	0	0.024288	0.163762	0	0	0.0951655	0
TCONS_00040468	LG07	3004946	3005396	-	u	986	3	0	0.0995935	0.761895	0.0869161	0.680297	0.703943	0.602011	0.543713	2.62e-05	0.340034	0.340441	0	0	0	0	0	0	0	0	0	0.0118248	0.00842399	0	0	0.0309417	0
TCONS_00040469	LG07	3004946	3005428	-	u	1022	3	6.20936	4.00957	3.13942	2.45446	1.39802	2.7632	0.256185	2.32666	1.53838	0.711287	2.16696	1.77521	1.35819	0	0	0.000573348	0	0	0	0	0.000222282	0	0	0	4.19e-06	0
TCONS_00045916	LG08	5073447	5073880	-	u	1074	3	0.971267	0.98597	1.41467	2.11906	0.343384	1.0552	1.95131	0.646379	1.47789	1.23828	2.35219	1.87887	1.13524	0	0	0	0.0855901	0	0	0	0	0	0	0	0	0
TCONS_00045918	LG08	5073447	5073880	-	u	1389	3	0.01823	0.123116	0.107662	0	0.0958006	0.00175653	0.772393	0.248166	0.888319	0	0.574365	0.283232	0.589129	0	0	0	4.42e-06	0	0	0	0	0	0	0	0	0
TCONS_00045919	LG08	5073447	5073880	-	u	1390	3	0.0169041	0.147439	0.0985103	0	0.00209142	0.00697381	0.060033	0.834821	0.0335985	0	0.0797377	0.276113	0.0525143	0	0	0	4.36e-06	0	0	0	0	0	0	0	0	0
TCONS_00045986	LG08	5535278	5535430	-	u	528	3	0.0819064	0.200274	0.123466	0.896724	1.38199	0.0449957	0.390058	0.0667399	0.0883583	1.01436	0.265056	0	0	1.79989	4.15371	5.34583	2.77866	0.477631	1.7392	4.00226	0.18467	5.56	3.16656	4.66639	2.78281	0
TCONS_00050760	LG09	2524549	2525226	-	u	800	3	1.34714	0.450393	1.03095	0.00335158	0.107605	0.798306	2.30476	0.187697	1.77672	0.92177	2.71205	5.72529	0.413988	6.16563	15.2745	3.2257	3.46974	7.41816	10.4942	8.00823	7.07751	0.691902	4.9278	11.5843	6.35322	0
TCONS_00057228	LG11	8719543	8719716	+	u	1072	3	0	0	0	0	0	0	0	0	0	0	0	0	0	0.147121	0.258964	0.407557	0.490274	0.631461	0.373231	0.936496	4.50506	5.123	0.357107	1.31938	0.981394	0
TCONS_00058031	LG11	12430013	12430194	+	u	602	3	0	0	0	0.0805629	0.175305	0.137361	0.760125	0.326136	0.457832	0	0	0.174926	0.240737	0.917779	2.9017	0.592208	1.07653	0	1.01923	0	0.196729	0	0	3.23594	1.12706	0
TCONS_00064918	LG12	9338989	9339762	-	u	2549	3	0.0531974	0.279196	0	0	0.444451	0	0	0	0	0	0	0.575521	0	0.210359	0	0.000315616	0.226502	0	0.652316	0	0	0.110558	0	0.696883	0.662376	0
TCONS_00064991	LG12	10132423	10132423	-	u	493	3	0	0	0	1.15393	0.703463	0	0	0	0	0	0	0	0.14817	1.0785	0	1.3956	0	0	0	0	0	3.91433	0.0553178	0	0.215253	0
TCONS_00072059	LG14	2186226	2187635	-	u	2870	3	0	0	0	0	0	0	0	0	0	0	0	0	0	1.29029	0.0137968	0.260956	1.40598	0	1.40266	0.00111905	0.00109411	0.000187762	0.491376	0.75287	1.51961	0
TCONS_00072062	LG14	2186226	2187635	-	u	2393	3	0	0	0	0	0	0	0	0	0	0	0	0	0	0.320765	0.00622636	0.585252	1.67995	0.335652	8.92454	0	0	0.000163569	0.000336277	0.859324	6.20239	0
TCONS_00072067	LG14	2187422	2187641	-	u	1203	3	0.002611	0.161409	0.116298	0.101646	0.109031	0	0.0385013	0.135778	0.0770396	0.501314	0.273369	0.0438855	0	0	0	0.292191	0.147082	0.567844	0	0.610691	0	0.430696	0	0	0.141094	0
TCONS_00072750	LG14	6012247	6012479	-	u	614	3	0.549837	0.287766	0.549891	0.150115	0.508318	0.96084	0.0532889	0.0485345	0	0.0977519	0.152523	0.213777	0	0	0	0.122077	0.382988	0.187311	0.238416	0.135346	0.267038	0.247905	1.19701	0.388376	0.503691	0
TCONS_00071091	LG14	10318009	10318498	+	u	867	3	4.52342	2.47538	2.24084	4.92538	4.42675	2.80969	7.63145	7.78465	3.37145	8.14439	2.47101	4.40915	3.2268	0	0.4135	0.0282695	0	0	0.469199	0.670473	0	0.000110183	0.594555	0	0.683265	0
TCONS_00077884	LG16	3347259	3347295	+	u	620	3	0.0341251	0	0.0639307	0	0	0	0	0	0	0	0	0	0	0	1.13279	0.000979572	0	0.824701	0	0	0	0.513399	0	0	3.18803	0
TCONS_00077887	LG16	3352794	3353042	+	u	792	3	0	0	0	0	0.000991038	0	0	0	0	0	0.00144571	0	0	0	0	0	0	0	0	1.73955	0	0	0	0	0.000254256	0
TCONS_00084671	LG17	9936303	9936530	-	u	1127	3	1.47486	1.59213	3.18358	3.35545	1.21516	2.29775	0.689836	0.0941288	0.455257	0.531118	1.65778	2.05609	0.949951	0	0	0	0	0	0	0	0	0	0	0	0	0
TCONS_00082776	LG17	10561270	10564748	+	u	3812	3	0	0.000837803	0	0	0.148478	0.270355	1.34665	0.295922	0.0136829	0	0.323585	0.243516	0	0.0245249	0.0907416	0	0	0.000118659	0	1.35113	0	0	0	0.00170774	0	0
TCONS_00087338	LG18	3344371	3344457	-	u	398	3	1.73382	2.49061	0	6.96578	4.54394	0	1.93202	1.32005	1.99381	0.540068	0	0.955597	0	4.51617	17.932	11.8427	9.0231	7.23734	0	12.0759	7.33606	14.1235	19.5172	6.99582	3.8457	0
TCONS_00085405	LG18	4209100	4210350	+	u	1572	3	0	0	0	0	0	0	0	0	0	0	0	0	9.62e-06	0	0	0	0	0	0	0	0.995546	0	0	0	0	0
TCONS_00085406	LG18	4208621	4210350	+	u	2051	3	0	1.62e-05	0	0	0.126305	0	0	0	0	0	0	0	0	0	0.000123282	0.00855801	0.136397	0	7.01e-05	0.593809	0.372003	0.00121276	0.640883	0	0.00060435	0
TCONS_00088518	LG18	10041985	10044239	-	u	4372	3	0	0	0	0.118062	0	0	0.000249879	0.0347832	0.0048049	0	0	0	0	0	0.041596	0	0.0695983	0.396646	0	0.524754	0	0.645155	0.0434797	0.37715	0.485535	0
TCONS_00090664	LG19	1656740	1656899	-	u	717	3	7.07905	2.21413	3.45583	4.47544	5.2214	5.52397	15.0997	7.76483	5.0866	11.9847	2.39207	2.93973	6.15708	0	0	0	0	0	0	0	0	0	0	0	0	0
TCONS_00090805	LG19	3870018	3872109	-	u	2435	3	10.1002	19.8374	14.4225	15.6658	8.52126	23.0278	5.48556	10.7188	7.51513	13.5202	13.1524	17.5747	7.98464	0	0	0	0	0.000805948	0	0.0814507	0	0.417207	0.14621	0	0	0
TCONS_00090922	LG19	6126716	6126943	-	u	591	3	0.1274	0.710624	0	0.0777759	0	0.00240606	0.330953	1.1724	0.546202	0	0	0.189935	1.09956	3.54435	5.76361	3.6676	5.97039	1.32598	8.69314	7.14833	14.9374	4.30295	4.64115	7.14856	9.12871	0
TCONS_00091230	LG19	8303247	8306578	-	u	5903	3	0.56669	0.699754	0.0111034	0.571565	0.783312	0	0.199616	0.313689	0.500349	0.160006	0.174288	0.684957	0.488747	0.0543457	0.240436	0	0.307416	0.165175	0.0666036	0.148071	0.439118	0	0.245632	0.180825	0.135635	0
TCONS_00091252	LG19	8335216	8335366	-	u	741	3	0.113618	0	0.056033	0.172979	0.166638	0.206257	0	0.0715221	0.296972	0	0.255168	0.639796	0	0.100641	0	0	0.238679	0	0	0	0	0	0	0	0	0
TCONS_00093521	LG20	491131	491211	-	u	846	3	2.13891	0.0628194	0.128317	0.130938	2.00154	1.76e-05	2.53176	8.55166	0.0714936	1.35389	0.0801688	3.87e-05	1.15268	0	0	0	0	0	0	0	0	0	0	0	0	0
TCONS_00093522	LG20	491131	491280	-	u	901	3	15.1195	2.18143	3.20359	1.42112	6.34546	4.35398	9.68677	16.2569	4.13077	10.7735	0.887501	0.23167	3.12697	0	0	2.25e-06	0	0	0	0	0	0	0	0	0	0
TCONS_00093989	LG20	2398172	2398183	-	u	1401	3	1.74336	2.77049	2.05621	3.8898	2.1444	6.24173	1.84635	1.91785	3.11851	4.01757	2.85704	5.51365	6.18097	0	0.0739838	0	0	0	0	0	0	0.160514	0	0	0	0
TCONS_00094177	LG20	5733072	5733171	-	u	792	3	2.29758	6.03429	2.02353	0.962856	5.55594	3.26678	0.879195	1.76624	0.983487	11.14	3.47476	3.1992	2.68218	8.9814	11.7968	6.54614	12.9164	0	9.31961	1.33619	0	0	11.0414	12.2041	12.9835	0
TCONS_00095236	LG20	10785119	10785228	-	u	834	3	0.283986	0.399332	0.312852	1.21548	0.18271	0.223896	0.29614	0.454886	0.216708	0	0.399111	0	0.598432	1.72902	0.0500955	0.533362	0.270374	0	0	2.30403	0	0.219432	0	0.694147	0.556657	0
TCONS_00095237	LG20	10784401	10785286	-	u	1622	3	0	0.00268371	0.000118093	0.276018	0.00134959	0	0.0415977	0	0	0.104287	0	0.367897	0	0	1.15503	0.694957	1.79026	0	0	0	0	3.48e-05	0	1.31479	0.245811	0
TCONS_00096389	LG21	7077037	7077096	+	u	1157	3	0.0915343	0.958284	0	0	0.152067	0.716406	0	0.0312055	0.0206119	0	0.0391904	0.924823	0.0552859	0.122687	0.182853	0	0	0	0.12562	0.10127	0	0.272007	0	0.189805	1.10492	0
TCONS_00099366	LG22	2665054	2665380	+	u	610	3	2.25986	0.414553	1.47503	0.496966	4.58643	1.9946	1.73706	2.29799	2.67277	1.92966	1.77937	1.3634	14.2865	2.05647	1.70984	0.756608	0.278627	4.92598	0.609672	1.01292	2.01503	0.812488	1.8618	0.00228745	1.39265	0
TCONS_00099367	LG22	2665054	2665380	+	u	595	3	0.996293	1.05241	1.18711	2.09668	0.00248706	0.95126	1.9757	4.42895	2.72842	2.77757	1.51884	2.39001	1.40351	0	1.54269	1.57466	1.0074	3.22075	0	2.36111	0.000190728	3.75074	5.81e-05	2.60995	0.00021226	0
TCONS_00099710	LG22	6029522	6030146	+	u	802	3	0	0.085589	0	0	0	0	0	0	0	0	0	0	0.106297	0	0	0.0807694	0	0	0	0	1.79152	0	0	0	0	0
TCONS_00100525	LG22	9617897	9618346	+	u	604	3	3.47052	3.99918	2.96355	0.116033	0.161905	0.21713	0	0	0	0	0.118104	1.11153	1.91578	0	0	3.2052	3.3033	0.610531	0	0.000597863	0.983424	0	0	0	0	0
TCONS_00103002	LG23	1127069	1127580	+	u	824	3	0.063813	0.0896028	0.212739	0.256075	0.030835	0.220379	0.262071	0.581562	1.00382	0.690362	0.569759	0.343015	0.228144	0	0.128152	0.244918	0	0.548798	0.144649	0	0	0.113255	0	0	0	0
TCONS_00103913	LG23	6643460	6643629	+	u	360	3	0.347319	0	0.120932	0	0	0	0	0	0	1.19529	0	0.237934	0	26.8374	18.2673	32.0984	16.7006	11.1754	10.4119	0.784576	5.94463	3.44937	0	9.84178	34.1754	0
TCONS_00105553	LG23	6758788	6760455	-	u	2381	3	0	0.177963	0	0	0.103266	0.284499	0.301228	0.44731	0	0.349718	0.141639	0.260829	0.170662	0	0.00860466	0	0.0103531	0.344004	0	0.00635967	0	0.00442062	0	0	0.501011	0
TCONS_00105555	LG23	6758788	6760455	-	u	2376	3	0.0496102	0.345163	0.147768	0	0	0.0642627	0.524174	0	0.190484	0.0783997	0.412883	0.102129	0	0	0.0614911	0	0.316155	0	0	0.122656	0	0.27599	0	0	0	0
TCONS_00106316	LG24	4615102	4615617	+	u	1210	3	0.540738	0.860487	0.000112337	0.365367	0.153555	0.422547	0.317022	0	0	0	1.0814	1.41794	0.00350123	0	0	0.93127	0.502716	0	0	0.00525394	0.252448	0	0	0.547227	0	0
TCONS_00107272	LG24	6763206	6763263	-	u	1397	3	0.270909	0.499233	0.532258	0.44088	0.208759	0.991051	0.667093	0.388147	1.38653	0.338016	0.944692	0.485671	0.257468	0	0	0	0	0	0	0	0.000439016	0	0	0	0	0
TCONS_00110747	scaffold_1352	25705	25762	-	u	510	3	3.09e-05	0.00280688	0	0.0180118	0.00113893	1.33e-05	0.000257693	0.0138206	0	0.0445756	0.002102	0.0192633	0.525158	0	0.000255	0	0	0	0	0.00244438	0	0	0	0	0	0
TCONS_00111385	scaffold_1545	1733	1873	-	u	828	3	0.610225	0.21456	0.136169	0.243274	0.636859	0.25843	0.53829	0.560866	5.31e-05	0.0642694	0.171087	0.61106	0.775252	0	0.313166	0	0.555649	0.119546	0	0	0.32722	0	0.504024	0.386592	4.81e-05	0
TCONS_00112090	scaffold_1820	21286	21582	-	u	783	3	0.534076	0.445359	0.338451	1.13311	0.367652	0.333016	0.628624	0.366866	0.985577	0.871083	0.258685	0.157299	0.396119	0.494161	0.220928	0.210432	7.13e-05	2.56e-05	0	0.00335879	0	0	0	0	0.219945	0
TCONS_00112093	scaffold_1820	21313	21591	-	u	765	3	3.65682	1.00688	1.1614	3.81444	0.971205	0.763492	6.49739	2.29477	1.77399	1.86209	2.22927	0.501507	0.817183	0.512695	9.91e-05	0	0.0002937	0.000298523	6.34e-05	0.132692	0	0.000165688	0.000134528	7.56e-05	0	0
TCONS_00113752	scaffold_2679	2543	2811	-	u	657	3	0.447801	0.273416	0.477719	0.000602062	2.91661	0.0489407	0	0.824852	0.00428667	0.0407738	0.320022	0	1.13e-05	1.54044	0.527715	6.17005	0	0.0193005	0.00116761	5.01235	1.91484	0	0	0.000789471	0	0
TCONS_00116108	scaffold_821	16484	16761	+	u	825	3	0.182032	0.887517	0.0320968	0	0.0371094	0.44328	0.02794	0	0.104319	0	0.179306	0.764801	0	0	0	0	0	0.139644	0.367232	0	0	0.45077	0.361039	0.166382	0.280909	0
TCONS_00089029	LG19	918205	918754	+	u	2108	3	0.217262	0.296917	0.271948	0.124391	0.22047	0.484539	0.415712	0.303098	0.155485	0.124811	0.309317	0.144011	0.124947	0.0591993	0.318802	0.337499	0.26052	0.108468	0.416358	0.204132	0.616417	0.247073	0.394738	0.462037	0.0400406	2.43e-06
TCONS_00110217	scaffold_1222	28758	28819	-	u	1791	3	1.55862	1.09781	0.517852	4.58972	2.35949	3.34845	0.328731	0.000433898	0	2.69958	0.542878	9.33e-05	0.287491	7.7e-05	0.000156187	1.34e-05	0.0913461	5.59e-05	0.000367217	0.000123069	0.0838591	5.01e-06	2.79e-05	0.00010803	0.000112905	9.81e-06
TCONS_00014807	LG03	1480941	1481659	+	u	2424	3	1.18087	0.559358	0.743653	1.16662	0.489134	1.0919	4.6808	2.1567	1.74779	1.85543	1.10831	1.3177	1.29295	0	0.200889	3.39e-06	2.56e-06	8.33e-06	0.0330117	1.96e-06	9.78e-06	0	0.0956316	0.116355	0.160178	1.25e-05
TCONS_00023877	LG04	2367262	2367869	-	u	713	3	0.333838	3.64e-05	0.0732071	0.377121	0.0587981	1.4964	0.000247907	0.493077	0.158418	0.350475	0.773117	0.45676	0.0903444	0.526626	0.601826	0.00549514	0	9.57e-05	2.66912	0.011998	0.994039	0	2.4846	0.00123013	3.74283	2.12e-05
TCONS_00038758	LG07	10882416	10884397	+	u	3222	3	0.831092	0.367495	0.392384	0.16387	0.00106889	0.57	0.831946	0.484721	0.921279	0.277913	0.582665	0.000653602	0	0	0.00283871	8.94e-06	1.95e-05	4.89e-05	0	0.00968019	0	0	0	1.75e-05	0	2.27e-05
TCONS_00084273	LG17	5397012	5397121	-	u	391	3	0.838967	0.766192	0.52591	0.655492	0.439298	5.3995	0	0	0.252942	3.61991	2.56665	0.524978	0.605359	0	0.536438	2.43121	2.99e-05	8.42e-05	1.01402	1.36e-05	4.35e-05	0	0	0	0	4.62e-05
TCONS_00111690	scaffold_1657	1241	1741	+	u	804	3	0.147253	0.533317	0.112633	0.429914	1e-05	0.331725	2.22e-05	6.41e-06	1.02e-05	0	0.0952429	0	0.0763695	2.66e-05	4.81e-05	6.72e-05	0.000105858	8.07e-05	2.29e-05	0.0253207	6.94e-05	7.76e-05	4.85e-05	1.82e-05	8.01e-05	5.83e-05
TCONS_00072061	LG14	2186226	2187635	-	u	3040	3	0	0	0	0	0	0	0	0	0	0	0	0	0	0	0.105286	0.00795596	6.21e-05	0.000258448	0.573928	0.00814871	0	0	1.32115	0	0	7.01e-05
TCONS_00085407	LG18	4208577	4210350	+	u	2095	3	0.320579	0.0990476	0.0191982	0.0326876	8.33e-05	0.027263	0.592412	0.187448	0	1.07e-05	0.190405	0.000956518	0.0823412	0.000174842	1.99631	0	1.7207	1.51391	8.42327	0.907773	1.12429	0.489591	1.25398	0.55208	1.18961	0.000101852
TCONS_00110987	scaffold_1428	16136	16449	-	u	1979	3	0.000107089	0.289866	0.178556	0.528248	0.15577	0.794569	0.213306	0.639635	0.463235	0.246628	0.138422	1.02763	0.35639	0	0.000281662	0	0.000713611	0.00115871	0.0317231	0.013946	0	0.00113909	0.064388	0	0.000314433	0.000102727
TCONS_00060675	LG12	1105666	1106327	+	u	1027	3	0.000818597	0.183032	7.05e-05	0.0787408	0	0.714163	0.221207	0.00372837	0	0.716064	0	0.431575	0	0.0464813	1.39593	0.922077	0.207689	0.817723	1.18668	0.612296	0.930804	0.00102267	0.71623	0	1.28817	0.00011476
TCONS_00093988	LG20	2397994	2398183	-	u	1471	3	0.321455	0.337012	0.36574	0.206993	2.59051	0.138114	0.67788	0.413368	0.623692	1.99917	0.229821	0.815437	2.48776	0.0820602	0	0	0	0	0.527871	0	0.583197	0.0874625	0.227907	0	0.107498	0.000122784
TCONS_00038759	LG07	10882416	10884397	+	u	3164	3	0.809933	0	0.000172318	0	0	0.000227583	0.679585	0	0	0	0	0	0	0	0.810483	3.39e-05	3.82e-05	0.00031242	5.68e-05	0.214014	0.0001382	0	0	0	0	0.000150322
TCONS_00110078	scaffold_1186	38924	38996	+	u	371	3	1.46569	0.000372781	0.614896	0.000343688	0.00185811	0.00107697	0.000123729	0.00030508	0.000223253	0.000202343	0.000220854	0.000211662	0.000343253	2.14116	0.85085	0.00407017	1.45998	0.000256015	0.0631557	9.29e-05	0.279071	0.0150756	1.45781	0.00134876	0.000183427	0.000170233
TCONS_00021177	LG04	3518191	3519038	+	u	1245	3	0.00118173	0.18091	0.0979184	0.142931	0.000871698	0.304787	0.403528	0.452389	0.541201	1.25194	0.417515	0.32143	0.542803	0.000276804	0	0	0.000882302	0.000301623	0.00035752	0.263492	0.0995136	0.761682	0.00134052	0.395149	0	0.000245444
TCONS_00114584	scaffold_522	96825	97021	+	u	772	3	0	1.15076	0	0	0	0.00024943	0.482977	0	0	0	0.00032923	0	0	0	0	2.72e-05	1.71254	0	0.000239069	0.00113625	0	7.32e-05	0	0.000579652	0.00068138	0.000253924
TCONS_00084781	LG17	10701107	10701489	-	u	842	3	2.23e-05	0	6.81e-05	2.79718	1.57654	1.3608	0	3.45e-05	1.37e-05	0.000117594	0	0.137617	4.13721	2.24901	3.00481	4.08932	5.41032	0.000898685	2.46627	0.849151	4.64205	1.44822	0.280927	3.08937	6.38304	0.000260824
TCONS_00112092	scaffold_1820	21313	21588	-	u	695	3	1.65596	0.899914	1.13126	0.789505	0.418633	1.41959	0.31376	0	0.0627387	0.0455401	0.166317	0.268899	0.227514	0	0	0.000248442	0.467186	0.17077	0	0	0.451102	0.312054	0.272597	0	0	0.000389447
TCONS_00015929	LG03	11689666	11690358	+	u	1926	3	0.459126	0.660012	0.000419408	0.000209288	0.189616	0.154203	0.169179	0.000218629	7.43e-06	0.000325139	0.0805569	0.00186447	0.792139	3.39959	3.74951	2.21762	2.63523	1.07548	3.66182	0.611329	1.63859	1.66778	0.00168979	0.000493654	2.0711	0.000416186
TCONS_00038754	LG07	10793800	10793878	+	u	235	3	8.55e-05	1.35907	0.000216168	0.000185503	0.000197646	4.01e-05	0	0.000212787	0.000256896	1.25e-05	0.000261684	0.000129638	0	0	0	3.42247	0.00237267	0.00053981	0.000304634	0	0	0.000307834	0	3.55e-05	0.000674497	0.000512851
TCONS_00049033	LG09	9052607	9052927	+	u	493	3	0	0	0.074694	0	0.0826378	0.495452	0.0947607	0.182012	0	0	0.529279	0.154721	0	2.30719	0.993974	1.6522	0.355072	0.645152	2.90144	3.0888	9.79902	4.59513	2.59488	4.73109	7.85206	0.000530304
TCONS_00075343	LG15	9958597	9959083	+	u	1089	3	0	0.700405	0.0880379	0	0	0.0769683	0	0.485308	0.370861	0.0427932	0.42515	0	6.18747	0	0.260256	1.4305	0.00167126	0	2.44281	0	0	0	0.633415	2.71567	0.62322	0.000581711
TCONS_00116701	scaffold_931	54232	54277	-	u	399	3	0.157233	0.0413134	0	0	0	0	0	0.232178	0	0	0	0.253162	0	3.75698	2.75788	1.29576	1.31598	0	2.32677	0.000365985	1.30053	5.62932	2.40747	2.24889	1.0821	0.000603106
TCONS_00110235	scaffold_1226	37171	37381	-	u	693	3	0	0.604269	5.03e-05	0	0	0.294938	0.370544	0	0	0.000103935	0.000622326	0	0.229988	0.00119218	1.37003	1.15212	0	0	0.00300308	0	2.21456	3.0775	0.000847931	19.5008	4.33136	0.000657354
TCONS_00087370	LG18	3810785	3810914	-	u	611	3	0	0.000105603	0.0230655	0	0	0	0	0	0	0	0	0	0	1.81629	0.00121671	9.41363	0.000956536	0.000749907	2.78969	0.00148056	0.00106558	5.02757	1.85306	0.00104336	0.00114801	0.000899285
TCONS_00079766	LG16	6444438	6444754	-	u	1027	3	0	0.000143769	0.000221198	0.231591	5.18e-05	0	0.000113198	0.909767	2.50706	0.000235173	0.731297	0.000478837	0.703793	0.000147988	2.15586	0.00158106	0.994212	1.71695	0.00264361	0.268602	5.39194	0.836486	0.00238212	0.00370652	2.97472	0.00113567
TCONS_00091220	LG19	8291584	8291938	-	u	1878	3	0.284298	0.348632	0.981905	7.95e-05	0.289406	0.893653	0.000491274	0.000472427	0.000642757	0.440001	0.350055	0.000681948	0.00357735	0.000154239	0.476572	0.48832	0.629128	0.00566674	0.00673607	0.00266423	0.00776575	0.00531477	0.00891809	0.78753	0.218263	0.00127023
TCONS_00072064	LG14	2187422	2187638	-	u	2303	3	0	0	0	0	0	0	0	0	0	0	0	0	0	1.17119	2.0464	0.239245	2.20724	0.13472	0.354195	0.210081	0.244035	0	0	0.000847698	0.0253005	0.00143927
TCONS_00116267	scaffold_835	32717	32751	-	u	915	3	0.000496964	0.250993	0.000633979	0.000645869	0.00091064	0.000703395	0.694725	0.000773812	0.000605444	0.603256	0.000808276	0.000981098	0.155359	0.00137383	0.116123	0	0.00198644	0.00247609	0.00125795	0.000492963	0.00277785	0.0044723	0.137143	0.41349	0.000540191	0.00196194
TCONS_00025141	LG04	11609320	11609336	-	u	3271	3	0.00745654	0.164647	0.0015815	0.0544023	0.0646853	0.238741	0.231275	0.0500574	0.00296284	0.0991302	0.000583921	0.00112417	5.65e-05	0.441422	1.03958	0.638172	1.00769	0.272912	0.713192	0.0148968	0.000760646	0.485001	0	0.000652837	3.46002	0.00261616
TCONS_00086825	LG18	10679942	10680627	+	u	1074	3	0.140734	0.484914	0.372055	1.63577	0.0310038	2.7794	0.164261	0.0301655	0	0.017194	0.0774035	0.437521	0.122962	0.00199472	0.0153384	0.182537	0.00854186	0.000195767	0.00892678	0.188652	0.014043	0.00473434	0	0.361947	0.553119	0.00293006
TCONS_00009058	LG02	5068764	5069078	+	u	422	3	0	0.568921	0	0	0.00887621	0.00567535	0	0	0	0	0	0	0	2.38392	2.04687	4.57077	4.50231	3.18983	0.687345	0	0.00156885	5.52213	0.0109737	1.56476	0.0315737	0.00363502
TCONS_00113760	scaffold_2679	2543	2813	-	u	1180	3	0.0546143	0	0.0647513	0.0380131	0	0.0366605	0	0	0	0	0	0	7.12e-05	0.922629	0.889999	1.09524	1.53955	1.69397	1.77776	0.781791	1.06986	0.116573	3.74128	1.03384	3.22101	0.00393802
TCONS_00102613	LG22	10364734	10369506	-	u	5351	3	0.759766	0.814387	1.1019	0.50944	0.331026	0.772955	2.55072	0.755864	1.52402	1.97721	1.49517	0.805729	0.439316	0	0	0	0.0364164	0.0481357	0	0.00583222	0.0793782	0	0	0.057246	0.00050729	0.0043559
TCONS_00110746	scaffold_1352	25705	25724	-	u	503	3	0.000326238	1.80321	0.000307661	3.96909	1.10601	0.000614747	5.43907	1.76945	0.000530214	2.17253	0.895047	2.45054	0.512703	0.00339721	14.7101	0.0106067	0.0249488	0.00558049	0.00737133	51.7591	0.00386218	0.0142112	0.00143316	0.000763354	0.00269722	0.00466148
TCONS_00097234	LG21	10095044	10095291	+	u	2260	3	0.00321779	0.44812	0.00366678	1.10896	0.000389463	0.00299702	0.000777619	0.000740316	0.000747246	0.000854424	0.000844077	0.00107753	0.000398154	0.00374635	0.00495117	0.00829368	0.00536067	0.00474047	0.00548124	0.00397251	0.00986073	0.00433186	4.80369	2.02839	0.00495085	0.00475282
TCONS_00100506	LG22	9617897	9618346	+	u	1927	3	0.482812	1.75479	0.800499	2.15584	4.4374	1.40351	0	0.0758235	0.00221658	0.328818	0.630612	2.51036	0.140563	0	0	0	8.62e-05	0	0.14553	0	0	0.0740623	0	0.0115564	0.000376612	0.00545512
TCONS_00090806	LG19	3871341	3872109	-	u	2129	3	7.85255	19.582	9.10284	3.9553	1.62738	9.32313	5.46974	1.57306	1.78671	5.36326	12.878	10.35	7.40465	0.00337557	0.00478027	0	0	0.00815598	0	0.139558	0	0.00802152	0.00736086	0	0	0.00658804
TCONS_00095787	LG21	1960459	1960742	+	u	1171	3	0.000233374	0.800827	0.564596	0	0	0.17588	0	1.1e-05	0.121963	0	0.0091406	0	0.126007	0	0.00363618	0.00121371	0.00514181	0	0.000676097	0	0.00789132	0.00423704	0	0.0208749	3.35e-06	0.00770798
TCONS_00107996	LG25	2900538	2900562	+	u	3525	3	1.55577	2.01472	1.75551	2.89042	1.01972	0.200463	0.268416	0.718579	0.640085	0.204894	1.60245	2.65965	0.670669	0.43299	0	0.0202653	0.00205122	0.265863	0.405923	0.0587915	0	0.00297488	0.00195659	0.220257	3.43e-05	0.00869437
TCONS_00066870	LG13	8190282	8190528	+	u	591	3	0.00084657	0.48941	8.26e-05	0.608336	5.11721	0	0	0.000217389	0	0.249336	0.48533	5.43349	12.4262	10.2409	8.03346	2.05967	4.97305	2.32913	8.61849	0	1.63816	2.78584	0.0116868	18.5636	24.494	0.0092919
TCONS_00008771	LG02	2320164	2320490	+	u	834	3	0.219633	1.95792	1.236	0.364113	0	1.27129	0.982274	0.891626	1.09237	0.38629	0	0.310013	1.08095	0.00749167	0.00635122	0.00610736	0.00606452	0.971597	0.0114981	1.51036	0.0150383	0.00388074	0	0.0174351	0.0010497	0.0107384
TCONS_00095789	LG21	1960459	1960742	+	u	1168	3	0.37845	0.393783	0.377482	0.428433	0.237775	0.221021	0.768945	0.305037	0.25518	1.93e-05	0.262567	0	0.127799	0	0.0386631	0.00505349	0.0123024	0	0.0175708	0	0.00824129	0.0138576	0	0.532068	4.28e-06	0.0120404
TCONS_00021296	LG04	3878935	3886325	+	u	7943	3	3.20771	4.81064	5.23777	3.57637	2.66006	3.88095	2.28084	1.47258	3.81492	2.48928	6.41968	5.64917	4.05446	0.0426823	0.0185785	0.00668104	0.0411291	0.00503739	0.010835	0.0121461	0.0272018	0.000225962	0.0672713	0.0204401	0.0167746	0.0123882
TCONS_00101483	LG22	6053975	6054385	-	u	3010	3	0.156449	0.0592197	0.151656	0.0817953	0.373843	0.580724	0	0.0891448	7.18e-05	0.179726	0.114	0	0.146145	0.247006	0.326197	0.585888	0.349184	0.259046	0.178439	0	0.364718	0.610599	0.947514	1.75222	0.199489	0.0161999
TCONS_00100521	LG22	9617855	9618346	+	u	1713	3	4.06788	6.95754	5.33205	2.89259	4.52189	2.13772	3.75834	3.57009	6.0508	3.11829	7.96783	6.88928	7.1189	0	2.4499	0.366227	0.795978	0.788794	2.70164	4.07305	1.61248	3.13733	0	1.93757	1.38701	0.0163633
TCONS_00095233	LG20	10785119	10785228	-	u	851	3	0.0772858	1.05468	0.545157	0.786664	0.170825	0.268256	1.01305	0	0.191885	0.110084	0.595533	0	0.248123	0	0.324941	0.577139	0	0	0.646355	1.42039	1.8379	0.726653	0.278535	0	0.000300387	0.0165438
TCONS_00101487	LG22	6053975	6058319	-	u	5335	3	0.0516507	0.432108	0.0323609	0.939427	0.825868	0.0275352	0.127951	0.0594005	0.182465	0	0.272535	0.29766	0.266329	0.273155	0.20288	0.119682	0.219751	0.195435	0.513306	0.00140462	0	0	0.161836	0.398415	0.232003	0.0203104
TCONS_00095784	LG21	1960459	1960742	+	u	1171	3	0.983456	0.838912	0.313071	1.41274	0.317716	0.0909643	0.47116	0.691156	0	0.193579	0.727106	0.852973	0	0	0.00353852	0.160154	0.110618	0	0.00396186	0	0.00917599	0.0783481	0	0.050883	8.87e-06	0.026518
TCONS_00101484	LG22	6053975	6054409	-	u	4433	3	0.543478	0.709942	0.348006	0.755206	0.0511856	0.0718686	0.110735	0.198389	0.0747043	0.0600784	0.0649334	1.2393	2.40012	0.382027	0.67158	0.503147	0.391671	0.0839637	0.309479	0.185713	0.0148681	1.52e-05	0.000116154	0.00013332	1.36901	0.0353607
TCONS_00072054	LG14	2186226	2187633	-	u	2997	3	0	0	0.0422005	0	0	0	0	0	0	0	0	0.00528526	0	0	0.387451	0.920478	0	0	0	0	0	0	0.000251524	0	0	0.0369044
TCONS_00095785	LG21	1960459	1960742	+	u	1168	3	0.25626	1.42895	0.259864	0.00276078	0.516192	1.00792	0.905189	0.0131034	1.53804	1.58286	1.3782	0.325642	0.0872042	0	0.0914763	0.100681	0.380429	0	0.293671	0	0.00948868	0.234187	0	0.117318	1.06e-05	0.0394155
TCONS_00113236	scaffold_2307	5357	5766	-	u	968	3	0.407436	4.16929	0.993151	1.75726	2.21286	1.60361	4.4164	1.03368	1.82355	0.537173	1.19739	1.21385	0.715336	0.0453801	0.0956673	0.46482	0.109373	0.0415131	2.47787	0.0744232	2.26729	0.0373966	0.0852517	0.776636	0.0775013	0.0457589
TCONS_00088519	LG18	10043259	10044239	-	u	3098	3	0.379795	1.87794	1.72063	0.65379	0.040841	0.0372317	0.228351	0.162922	0.0904082	0.0154204	0.0962973	0.251206	0.49729	0.067671	0.122186	1.62268	2.59299	0.0712252	1.04091	0.119922	3.87629	0.0168557	0.0455683	0.19729	0.331924	0.0496424
TCONS_00095244	LG20	10785119	10785700	-	u	1572	3	0.077042	0.615978	0.0622925	0.134129	0.0683361	0.189121	1.90093	1.25225	0.101063	0.451036	0.553119	0.156748	3.32676	0.095921	0	0	0	0	0	0	0.0721218	0.000410677	0	5.08e-05	0	0.0656511
TCONS_00011184	LG02	17205670	17205785	+	u	641	3	4.27e-05	0.319996	0	0	0.689531	0	0.0796013	0	0.00118568	0	0.000156568	0	0	1.44088	2.28953	1.35941	1.04637	0.600672	0	0.566465	3.6621	1.76001	0	0.000121272	1.04216	0.0993995
TCONS_00009369	LG02	10190871	10191241	+	u	1334	3	0.376191	0.156275	0.099619	0.3802	0.228454	0.725575	0.0931051	1.05854	0.471921	2.181	0.39189	0.349365	5.14048	0.963748	0.354108	0.603597	0.00423252	0.498641	0.497743	0.237133	1.29538	1.24809	1.13658	1.38514	1.01918	0.106023
TCONS_00100516	LG22	9617938	9618346	+	u	1807	3	0.158633	1.04964	0	0.219384	0.00507579	0.574337	0	0.432059	0.32602	0.127232	0.859013	0.897547	0.731638	0	0.1705	0	0.627681	0	0.000698113	0.812051	0	0.00411289	0.443517	0	0.000193437	0.11027
TCONS_00025421	LG04	12640922	12641420	-	u	1102	3	0.479345	1.26927	0.369775	1.25256	0.306653	1.49689	0.0605475	0.279333	0.405493	2.22221	0.0790579	0.394125	0.735932	0	0	0	0	0	0	0	0	0	0	0	0	0.121124
TCONS_00011987	LG02	6252277	6252292	-	u	476	3	0.00010148	0	0.046046	0.389762	0	1.51124	0	0	0	1.15963	0	0.000110947	0	0.00552836	0.595533	0.664775	0.00095562	0.0524408	0.801092	0.735207	2.8565	1.68196	2.37983	0.992626	2.77785	0.125562
TCONS_00080810	LG16	10656822	10656880	-	u	594	3	0.983405	1.17905	1.28288	1.17704	1.62306	0.75941	1.62741	1.16494	0.970373	1.33262	1.38817	1.0015	0.945876	0	0.506402	0.646213	0.398635	0.546204	1.0998	0.177391	0.35001	0.261527	0	0.224504	0.147174	0.126444
TCONS_00080811	LG16	10658885	10658943	-	u	594	3	0.983405	1.17905	1.28288	1.17704	1.62306	0.75941	1.62741	1.16494	0.970373	1.33262	1.38817	1.0015	0.945876	0	0.506402	0.646213	0.398635	0.546204	1.0998	0.177391	0.35001	0.261527	0	0.224504	0.147174	0.126444
TCONS_00088517	LG18	10042623	10044239	-	u	3734	3	0.0482645	0	0	0.0574857	0	0	0.0273517	0.0882258	0.0594362	0.374335	0.262141	0.109862	2.42e-05	0	0	0.358368	1.14563	0.32885	0.154146	0	0.154903	0	0	0	0.371233	0.126841
TCONS_00021179	LG04	3518191	3519038	+	u	1169	3	0.200667	0.439347	0.200184	5.74e-06	0.284801	0.678918	0.0705394	0.889444	0.547942	0.000101525	0.673394	0.505345	3.04168	0.174282	0	0	0.153017	0.126101	0.592024	0	0.344998	0.100187	0.78171	0.501394	0	0.134463
TCONS_00107998	LG25	2900538	2900562	+	u	3496	3	0.00419898	1.18836	0	1.38296	3.77257	0	0	0.437061	0.653812	0.00122482	0.000132031	0.0930088	1.02161	1.09957	0.918681	1.51142	0.573318	0.0423266	0.381851	0.219004	0.508749	0.296399	0.039982	0.00387274	0.0075557	0.143226
TCONS_00086824	LG18	10679942	10680627	+	u	1070	3	0.309096	1.20399	0.452058	0.00874737	0	0.296349	0.206806	0.0337993	0	0.285114	0.0995206	1.32733	3.40385	0.145168	0.910839	1.21513	0.967145	0.958029	0.896065	2.4e-05	0.0413408	0.364679	0	2.72834	1.49069	0.167184
TCONS_00101287	LG22	3086107	3087143	-	u	2995	3	0.832488	0.12566	1.44376	0.787143	1.64117	0.458533	1.11491	0.5317	1.10942	0.726785	0.83168	1.23159	0.717443	0.0850145	0.102199	0.19906	0.435306	0.280715	0.525253	0.94126	0.156437	0.284241	0.929284	0.495747	0.429178	0.171532
TCONS_00102614	LG22	10364734	10369506	-	u	5345	3	1.01668	1.08587	0.777085	1.1052	0.634399	0.826306	1.66681	1.44595	2.84969	0.888967	1.52449	0.979377	0.31424	0	0.359537	0	1.71e-05	0	0.0322949	0.321167	0.155022	0	0	6.82e-05	0	0.17183
TCONS_00097353	LG21	10555262	10556717	+	u	1721	3	0	2.58e-05	0.103293	1.35e-05	0	4.26e-06	0.196637	0.06135	0	0.0577381	0.0681068	4.04e-05	1.77216	0	0.0172517	0	0	0.087921	0	0.0421833	0.0422886	0.0717019	0	0	0	0.173471
TCONS_00016888	LG03	15394981	15395573	+	u	1129	3	1.00701	0.584232	0.471687	0.750143	1.3429	0.417842	0.000457605	0.000332984	0.389995	1.1204	0.000860094	1.12118	0.0429732	0.349293	0.202812	0.34303	0.301366	0.915544	0.418426	0.300355	0.620797	1.1423	1.33768	2.01591	1.51564	0.177345
TCONS_00021609	LG04	6020180	6020488	+	u	628	3	0.104624	0.000609312	0.000723313	0.000372531	0.618166	0.231623	0.382987	0.00181498	0.000157165	0.141221	0.494839	0.470509	0.00999662	0.000188162	1.73763	0.000746117	0.0033665	0.119422	0.219497	0.218392	0.00207908	0.00904739	0.00282289	0.000284758	0.00182626	0.180429
TCONS_00106315	LG24	4615102	4615617	+	u	1077	3	1.49369	1.68653	0.985005	1.66161	0.33789	0.954256	1.55169	2.82742	2.54441	2.39063	1.54295	0.984914	6.81394	2.15823	0.68207	0.20971	0.986294	0.691302	1.43219	0.372742	0.0214655	0.377216	0.18166	0.620711	0.85911	0.186022
TCONS_00024113	LG04	3243088	3243256	-	u	813	3	0.417418	0.572241	0.576808	0.112384	0.339778	0.528751	0	0.0458547	0.126947	0.652401	0.313584	0.496073	0	0.483764	0.464884	0.625149	0.321722	0.484019	0.425204	0.223043	0.143268	1.03891	1.37674	0	0.707556	0.18703
TCONS_00106242	LG24	3140352	3141525	+	u	1356	3	0.0393584	0.322482	0.0833991	0.0622377	0.108067	0	0.276388	0	4.24e-06	0.300053	0.248568	0.450455	0.0314336	0.0495497	1.10003	0.658353	3.27e-05	8.53e-05	8.39e-05	0.716105	0	0.507807	0.00169302	0.000111156	0	0.193827
TCONS_00009986	LG02	13803941	13804152	+	u	744	3	0.666759	0.21827	0.361803	0.591302	1.02926	0.497639	0.760525	0.284826	0.619214	0.865019	1.02584	0.640415	9.89195	0.100614	0	0.0989095	0.31954	0	0	0	0	0.506108	0	1.31227	0.226521	0.199868
TCONS_00103127	LG23	1880086	1880671	+	u	2156	3	1.17234	0.855147	0.716795	0.640946	0.0159842	0.937925	0.825324	0.930103	0.396656	1.27893	0.957499	0.634647	1.66539	0	0.137552	0.8324	0	2.54e-05	0.238826	0.880346	0	0	0	0	0	0.212098
TCONS_00017226	LG03	16598789	16600666	+	u	2152	3	0.309035	0.48869	0.37431	0.55293	0.743425	0.466144	0.505427	0.31748	0.312653	0.295234	0.333226	0.497573	0.41367	0.0250749	0.126033	0.0380498	0	0	0.25702	0.0329649	0.0108067	0.11322	0.0618971	0.171103	0.0748333	0.212368
TCONS_00025423	LG04	12640378	12641557	-	u	1783	3	1.10739	0.831326	0.767693	1.4065	1.86438	1.79713	0.784915	2.49423	3.40641	4.25464	3.2358	3.74987	2.6378	0.0997254	0.0810493	0.461131	0.0114184	0.54672	0.107818	0.113007	0.46334	0.208946	0.614672	0	0.28851	0.21478
TCONS_00058560	LG11	1619326	1619544	-	u	1099	3	11.7048	2.70875	2.82126	0.747872	18.6665	3.24815	13.5638	19.5929	7.76814	13.6477	1.91458	1.38696	12.6005	0	0.157419	0	0.556648	0	0	0.176183	0.0970993	0	0	0	1.12182	0.216647
TCONS_00045782	LG08	4111940	4112068	-	u	1536	3	0.452608	0.237166	0.339617	0.64236	0.0524307	1.15542	0.581548	2.33581	0.462981	1.49693	0.151415	1.32682	0.472732	0.279889	0.182694	0.296336	0.109393	0.413656	0.0858057	0.376158	0.635027	0.288971	0.886478	0.859145	0.677259	0.223082
TCONS_00099600	LG22	5486797	5487141	+	u	629	3	0.771619	1.259	0.608173	1.57566	0.805327	0.0565366	0	0.522145	0	0.342093	0.183864	0.360825	0	2.14697	2.43415	1.04805	2.74371	0	0.00731534	0.0747279	4.462	3.06226	1.48028	0.377027	0.892333	0.227604
TCONS_00095242	LG20	10784401	10785228	-	u	1818	3	0.467912	1.39884	0.392806	0.203043	0.106403	0.239839	2.26491	0.522967	1.03344	1.30776	1.39795	0.542813	1.78008	0.0134939	0.538927	0.352215	0.78238	0	0	0.273855	0.374998	0.409821	0.498452	0.813101	0.384839	0.241305
TCONS_00090828	LG19	4081462	4087150	-	u	6011	3	0.428475	0.26019	0.465178	0.553808	0.574956	0.374584	0.359753	0.104413	0.0336242	0.369655	0.217194	0.378806	0.103869	0.249467	0.173893	0.0568702	0.141072	0.25657	0.0929446	0.0636146	0.0807236	0.0200098	0.239811	0.396966	0.367732	0.244313
TCONS_00021602	LG04	5901439	5901826	+	u	1706	3	0.554952	0.569352	0.466219	0.483366	0.123499	0.202697	0.16461	0.0191099	0.0669307	0.0497956	0.178794	0.41337	0.113252	0.0751076	0.118443	0.216179	0.213093	0.0712777	0.102042	0.13999	0.321505	0.116914	0.124929	0	0.812102	0.245064
TCONS_00034968	LG06	2810606	2810633	-	u	684	3	0.972813	0.669156	0.26257	0.0628552	0	4.43628	0	0.104591	0.376874	0.411126	0.689404	0.059233	0	1.67478	1.87852	0.454995	0.169508	0	8.86e-06	0.103289	0.275836	2.09175	0.96134	2.1494	0.278418	0.245394
TCONS_00105559	LG23	6763491	6763552	-	u	775	3	0.572963	0.906759	0.264369	0	0.414558	0.310755	1.45149	0.540659	0.131194	0.0911684	0.678191	1.15206	0.270728	0	0.564289	0.0495041	0	0.029658	0.946763	0.344586	0	0.0214479	0	0	0	0.24834
TCONS_00090811	LG19	3871374	3872109	-	u	2096	3	4.41424	1.81202	7.45753	2.92108	0.000983809	0	0.948102	3.99587	2.69782	1.72468	0.0733718	4.53166	2.32184	0.263846	0.544883	0	0	0.34717	0	0.581924	9.62e-06	0.312086	0.193025	0	0	0.25752
TCONS_00056335	LG10	12412494	12412720	-	u	628	3	1.7402	0.880284	1.44726	1.85275	0.8559	0.980181	1.35562	1.91035	1.36945	2.37437	0.696166	0.639054	7.30948	0.333798	0	0.302849	0.20203	0	0.240409	0.256661	0	0.43809	0	0	0	0.261491
TCONS_00006698	LG01	18279628	18279822	-	u	750	3	0.126314	0.0476965	0.0643265	0	0.737176	0.457384	1.8748	2.28746	2.63885	2.29791	0.674547	0.926084	6.27438	0	0	0	0	0.205786	0	0	0	0	0	0	0	0.299976
TCONS_00106243	LG24	3141139	3141525	+	u	956	3	0.00466037	0.0707754	0.0296147	0.161365	0	3e-05	0.00447699	0.110314	0	0	0.221187	0.256182	0	1.39561	1.56464	1.50038	0.602248	0.00197775	0.261993	0.711958	0.80816	0.353326	2.489	0.844321	1.38898	0.331187
TCONS_00008772	LG02	2320164	2320490	+	u	815	3	0.841133	0.444293	0.594326	0.23583	0.400275	0.984737	1.54807	1.13021	1.15752	2.56905	1.79414	0.638814	0.889286	3.08003	2.0604	1.57175	1.97869	1.87364	2.95467	2.99723	4.65457	5.18588	2.96895	7.9242	4.72466	0.344123
TCONS_00025448	LG04	12696825	12698324	-	u	1852	3	0.0738171	0.0400994	0.0231331	0.0360775	0.0282205	0.0226879	0.41777	0.0971587	0.0460604	0.0707202	0.808579	0.391729	0.281529	0.070573	0	0	0.0329614	0.075332	0	0.103918	0.0277262	0.0495416	0	0.113281	0	0.349018
TCONS_00075345	LG15	9957216	9959083	+	u	2470	3	0.356843	0.0161564	0.000186068	1.23345	0	0	0	0.215626	0	0	0	0	0	0.655145	0.133049	0	0	9.19e-05	0	0	0.145018	3.48e-05	0	0.313155	0.181515	0.355311
TCONS_00113761	scaffold_2679	2543	2813	-	u	1084	3	0.000112693	0.0731094	0.118752	0.024778	0	0.387512	0	0	0	3.09e-05	0.222113	0.0396956	0	3.21879	4.03853	2.04873	1.70211	0.946533	3.20618	1.73182	3.30739	3.53041	6.71914	9.21228	2.61493	0.357051
TCONS_00096333	LG21	6447916	6448168	+	u	657	3	0.00829966	0.304423	0.0600507	0.809856	0.117301	0.0658081	0.476211	0.145598	0.145115	0.285858	1.8285	1.27705	0.562264	8.35169	0.11818	0.121171	0.281081	1.34232	0.170406	1.23364	0.31255	0.157433	0.149902	0.166499	0.127234	0.359223
TCONS_00031314	LG05	12092639	12092794	-	u	1659	3	0.0504139	0.0665377	0	0	0	0	0	0	0	0	0	0	0	0	0.244867	0.947022	0	0.228166	0	0	0.110547	0	0	0	0	0.422417
TCONS_00009095	LG02	5833418	5834851	+	u	1747	3	0.2244	0.327363	0.302383	0.229654	0.26662	0.124089	0.90204	0.921302	0.743581	0.17379	0.290192	0.116871	0.490651	0.000179146	0.178301	0.185169	0.603708	0.197407	0.000147465	0.588089	0.155657	0.801639	0.000209393	0.000313513	0.000397348	0.424818
TCONS_00002469	LG01	16479316	16479569	+	u	912	3	0.847067	1.21275	0.511468	1.85861	1.28694	0.395472	0.846886	0.498331	0.733503	1.12504	0.755273	1.05031	0.000214414	0.334807	0.134855	0.444181	1.11342	0.783708	1.77981	0.683003	0.59035	0.646407	1.60547	1.10055	0	0.445029
TCONS_00055715	LG10	5585288	5585440	-	u	1087	3	0.2383	0.635823	0.305941	0.578654	0	0.317881	0.475313	0.262433	0.280922	0.480844	0.197251	0	0.17629	0.725013	2.02745	1.51036	2.08463	2.11971	0.859757	3.05915	5.58604	3.35474	5.68042	1.42635	1.73027	0.462468
TCONS_00016054	LG03	12194483	12195314	+	u	1012	3	0.0752091	0	0.0203246	0.711403	0.774493	0	0	0.419779	0.112794	0.109312	0.0273278	0	6.54524	0.00897889	0	0.16026	0.240299	0.553569	0.444795	0.0529824	1.31669	1.06497	0.197603	1.92129	0.625261	0.46438
TCONS_00085403	LG18	4216914	4217174	+	u	586	3	0.990401	0.476422	0.687392	0.316943	0.198717	1.15886	4.25612	2.42582	1.07071	3.52332	4.95569	0.850439	0.877654	0.000344442	0.000142476	2.83658	0.00421109	12.4423	3.27892	0	6.63305	2.87958	5.26466	3.68102	5.43171	0.469822
TCONS_00082796	LG17	10563649	10564748	+	u	2060	3	0.393523	0	0.0517178	0.524701	1.45614	0.544566	1.46084	0	0.818395	0	0.600227	0.432384	0.547749	0.000433831	0	0	0	0	0	2.14271	2.49879	0.027096	0.963109	0.00133821	0	0.49506
TCONS_00110079	scaffold_1186	38924	38996	+	u	336	3	8.09461	6.63915	3.59165	6.58363	4.89005	1.92647	3.08003	5.75203	2.14665	3.89096	6.31811	9.02445	2.48691	2.00635	7.53909	6.17061	12.785	3.15545	8.81591	9.92394	4.88353	3.56486	1.59066	10.3276	7.25426	0.496394
TCONS_00030371	LG05	4719233	4719350	-	u	818	3	0.341937	1.63167	0.172654	0.285357	0.529782	0.316516	0.402484	0.162403	0.0010394	0.310091	0.000577196	0.0593624	0.311566	0.974386	3.33415	5.66749	0.885971	1.42856	0.236346	0	0.0276948	0.713394	0.0754743	0.416836	1.97972	0.5036
TCONS_00112089	scaffold_1820	21313	21582	-	u	670	3	0.559661	0.375891	1.01418	0.36809	4.92101	5.16256	9.36108	0	0.264128	1.76124	0.305683	2.77096	5.39e-05	0.000159809	0.324914	0.222162	0	1.14048	0.415994	1.18395	6.07e-05	0.655469	1.65124	0.996783	1.63e-05	0.504338
TCONS_00079737	LG16	6093572	6093701	-	u	1434	3	0.146303	0.055105	0.0837767	0	0.153487	0	0.254769	0.231944	0.0353043	0.0131169	0.131292	0.501067	3.44e-05	0	0.593127	0	0	0.186288	0.107661	0.359536	0.318587	0.591927	4.52e-05	0.0708988	0.153645	0.506544
TCONS_00057459	LG11	10160638	10163299	+	u	3739	3	0.222022	0.231087	0.459321	0.649092	0.530829	0.242796	0.630415	0.0551053	0.120395	0.75678	0.315518	0.874323	0.309188	0.446139	0.192706	0.208468	0.607888	0.248821	0.060309	0.0615354	0.589276	0.0871965	0.0993168	0.539492	0.150331	0.526753
TCONS_00095232	LG20	10785119	10785228	-	u	1049	3	0.221685	0.509786	0.709605	1.32536	1.14019	0.821338	1.02794	0.423485	0.16265	0.29424	0.496135	0.823282	0.505761	0.346855	0.482404	0.601618	0.260624	0.00327746	0.139533	0.679384	0	0	0.258029	0.55736	2.42257	0.560738
TCONS_00072060	LG14	2186226	2187635	-	u	2258	3	0	0.0250056	0	0	0.0207668	0	0	0	0	0	0.0147906	0	0	3.06391	4.2082	5.31297	0.000122714	0.404854	4.63659	0.215419	0	0	0.681579	8.29396	4.75577	0.561036
TCONS_00008837	LG02	2461383	2461797	+	u	4523	3	0.636623	0.825504	0.650909	0.571039	0.614947	0.938884	0.723637	0.41767	0.658459	0.932936	0.954181	1.69178	0.401302	0.46715	0.559657	0.434291	0.316738	0.781616	0.374639	1.18428	0.583171	0.848891	0.831404	0.945965	1.95595	0.564077
TCONS_00018068	LG03	4591229	4591399	-	u	434	3	0.379441	0.932232	0.228538	0	0.15975	0	0	0.333143	0.567345	0	1.58879	0.370135	0	0.591542	0	0	0	0	0	0	0	0	0	0.607973	0	0.571057
TCONS_00041216	LG07	9026760	9026834	-	u	590	3	2.47733	3.69612	2.11917	3.05782	1.27689	1.26943	1.49692	1.86818	1.35879	0.931401	2.6592	2.71664	1.01205	0	0.449703	0.799796	0.282741	0.680903	0.503682	0.366073	0	0.506085	0	0	0	0.575126
TCONS_00011985	LG02	6249409	6249815	-	u	1010	3	1.1819	1.19355	0.385	0.513977	0.69266	0.999204	0.845982	1.52018	1.60005	1.77813	1.15368	0.923953	0.949121	0.000158988	0.376929	0.00125087	0.321275	0.404798	0.000386728	0.000109675	0.291527	0.00255063	0.43629	0.000377706	8.91e-05	0.585675
TCONS_00072652	LG14	5326114	5326327	-	u	1485	3	0.262852	0.156775	0.139767	0.569385	0.341033	0.785015	0.669169	0.244595	0.310165	0.30306	0.334523	0.180236	0.0789894	1.39e-05	0.00111469	0.053785	0	0.0912277	0.167302	1.2004	1.36e-05	0.252546	0	0.223711	1.17e-05	0.586057
TCONS_00042449	LG08	16195	16504	+	u	694	3	0.101636	0.199012	0.159369	0.0306667	0	0.418947	0.129459	0.231928	0.158867	0.0384935	0.118153	0.143015	0.0557833	0	0	0.448558	1.3431	0.189452	0.180545	0.581311	0	0	0	0	0	0.586361
TCONS_00021592	LG04	5746847	5747081	+	u	634	3	0.1767	0	0.271016	0.643902	1.39e-05	0.0839455	0	0.0519577	0.148309	0.015908	0.375387	0.109262	0.152087	0.730562	2.12742	6.36924	2.64102	0.664459	2.60066	0.492026	0.821387	0.927531	0.40027	4.43357	1.14067	0.595063
TCONS_00002340	LG01	14448882	14449022	+	u	451	3	0.00536592	0.000553129	8.32e-06	0	0	0	0	0	0.0754554	0	0	0.0463248	0	5.36459	6.57501	3.01906	1.18191	0.910989	10.3292	0.570384	2.33143	0.367281	5.75826	6.77298	3.20293	0.611709
TCONS_00113688	scaffold_2635	3222	3687	-	u	1393	3	0.156568	0.000588144	0.000144956	0.00971751	0.797502	0.00418319	0	0.000530856	0	0.446789	0.0312328	0	0.118465	0.7721	0.000369254	0.00132914	0.11656	0.383701	0	0.537212	2.36888	1.71826	1.5567	1.2347	2.51187	0.630324
TCONS_00106241	LG24	3140785	3141525	+	u	1357	3	0.248765	0.210079	0	0	1.36e-05	0.496166	0.0558608	1.13e-06	0	0.0503213	4.58e-06	0.00936277	0.158618	0	0.785852	2.21099	0.340482	0.663239	1.73321	0.388464	0.195376	0.699045	0.394063	0.907375	0.371527	0.640806
TCONS_00052357	LG09	12844546	12844667	-	u	476	3	0.358735	0.999142	0.985109	1.49172	0.577074	2.07947	2.68299	3.97002	2.89494	1.52195	1.72493	2.92447	1.02146	0	0	1.1746	0.443437	0	0.634856	2.17206	2.18791	2.04262	1.16521	0.838336	4.51032	0.642182
TCONS_00113755	scaffold_2679	2543	2813	-	u	1529	3	0.100553	0.0846564	0.034843	0.000454378	0.105701	0	0.252058	0.190654	0.588507	0.0943012	0.0437015	0.179977	0.000659195	0.0513372	0.00627331	0	0	0	0.000628653	0	0.0129988	0.12903	0	0	0.00654634	0.651703
TCONS_00080812	LG16	10656822	10656872	-	u	642	3	0.25726	0.417832	0.410718	0.688631	0.338175	0.351407	0.823727	1.0689	1.12381	0.585081	0.586526	1.21449	0.854971	0.284361	0.940413	0.537819	3.16e-05	0.752706	0.967146	1.23153	0.303535	0.266765	0.127677	0	0.149708	0.651737
TCONS_00080813	LG16	10658885	10658935	-	u	642	3	0.25726	0.417832	0.410718	0.688631	0.338175	0.351407	0.823727	1.0689	1.12381	0.585081	0.586526	1.21449	0.854971	0.284361	0.940413	0.537819	3.16e-05	0.752706	0.967146	1.23153	0.303535	0.266765	0.127677	0	0.149708	0.651737
TCONS_00038620	LG07	9177428	9178375	+	u	1329	3	0	0.285095	0.0470737	0.132477	0	0.251184	0.215575	0.20989	0.511116	0.0329368	0.298151	0.023029	0.228714	0	0	0.0376269	0.177506	0.101556	0	0.384678	0.19486	0.0134727	0.876894	0	0	0.672016
TCONS_00116266	scaffold_835	32721	32735	-	u	895	3	0.643216	0.98897	0.806461	0.571709	0.894737	0.784898	0.525182	0.956626	0.847181	0.709176	1.43303	0.604772	0.408772	0.121161	0.0994411	0	0.409175	0.367235	0.24766	0.11718	0.655895	0.418184	0.117031	0	0.121773	0.692177
TCONS_00084272	LG17	5397012	5397046	-	u	301	3	5.10718	16.0894	3.84419	0.000200314	0.711105	31.6423	8.28233	8.66637	1.1001	9.81089	5.56157	5.06554	6.14091	0.770626	6.7702	0.432738	1.51353	0.88943	25.1178	26.7032	14.7829	7.18081	30.5331	23.7776	1.39303	0.693045
TCONS_00000900	LG01	2761152	2761462	+	u	497	3	1.00964	0.771334	0.838071	0.284398	1.07827	1.14036	0.0795813	0	0.081169	0.706287	0.42973	0.340996	0.469073	0.427502	0.456439	0.000186529	0.822442	0	1.1792	1.08338	1.69039	0.329623	1.63968	0	1.97568	0.696585
TCONS_00066700	LG13	6133353	6133673	+	u	709	3	0.224645	0.587179	0.128616	0.1436	0.0275429	1.50496	0.12233	0.262583	0.264286	0.388948	0.617539	0.545532	0.128663	5.15093	7.94724	3.01679	1.62182	2.52089	7.08575	0.2314	2.81217	2.24665	2.29607	3.83118	3.21709	0.719841
TCONS_00028328	LG05	8748926	8749325	+	u	563	3	2.07323	1.79416	1.33125	1.49219	1.09589	3.92787	0.902194	1.64708	1.00278	0.955065	0.269126	1.4263	0.644699	0.495975	0.748399	1.2234	0.448768	0.261898	0.736132	0.48362	2.47055	1.34845	2.18463	1.10726	0	0.731763
TCONS_00071090	LG14	10318009	10318498	+	u	2382	3	2.33254	6.08991	4.98931	6.10063	1.69103	3.52565	3.82971	1.98376	2.48305	2.52102	6.83256	1.38989	1.23403	0.00016995	0.8931	0.0987032	0.000241219	0.49746	0.206478	1.72444	0.155254	0.604476	1.52105	0.000132011	0.197398	0.769883
TCONS_00090810	LG19	3871374	3872109	-	u	1079	3	8.61313	13.5996	14.2149	10.3616	5.60938	10.0321	39.6328	25.3086	18.9413	28.9946	11.4911	15.5502	46.2221	8.59e-06	0.663989	0.362427	0.34619	2.52747	1.45215	2.15434	2.45257	2.26859	1.00247	0.301583	0.000100876	0.806161
TCONS_00015931	LG03	11689666	11690358	+	u	1947	3	1.01848	1.04134	2.19985	1.30024	1.53954	1.04955	0.194391	0.816742	1.0824	0.958893	1.09915	0.803998	1.07408	10.9344	5.66992	6.27573	8.00421	0.444013	7.60937	3.68857	4.04851	2.57111	15.3113	7.35388	20.6456	0.808245
TCONS_00090921	LG19	6126716	6126907	-	u	1766	3	0.245688	0.487658	0.320351	0.774112	0.099098	0.267388	1.01391	0.462655	0.992201	0.578758	1.1408	0.908451	0.324063	0.125495	0.859295	0.189716	0.291284	0.0651674	0.0618809	2.04151	0.694369	0.618267	0.757994	0.382631	0.753611	0.812827
TCONS_00053773	LG10	6013852	6015712	+	u	2541	3	0.220844	0.882787	0.692728	1.39391	0.331779	1.14354	0.0109877	1.30786	0.371421	1.44378	0.118353	1.43881	0.247413	1.36689	2.3716	0.603926	1.53781	2.64216	4.50693	0.743453	0.684342	1.45115	4.91069	6.8534	4.88292	0.868423
TCONS_00112087	scaffold_1819	5537	5884	+	u	554	3	0.000120892	0	0	0	0.00070831	0.000271074	0	0.000232794	0	0	0	0	0	2.29271	0.466745	0.599703	1.28277	1.51152	0.802132	0.424856	3.97928	0	0	1.75656	0	0.873488
TCONS_00091221	LG19	8294793	8298058	-	u	4259	3	0	0	0.0489683	0.370267	0.422508	0	0	0	0	0.738448	0	0	0.762596	0.294217	0.0999895	0.214466	0.140042	0.265779	0.62155	0.439541	0.181574	0.0692574	0.726416	0.216759	0.306331	0.880959
TCONS_00088522	LG18	10043274	10044239	-	u	3083	3	0.819813	1.80174	0.749493	0.627794	1.36353	0.621558	0.266304	0.379078	0.11692	0.285329	0.217608	0.64123	0.192619	3.5197	4.14099	3.71189	6.05108	3.95606	3.35102	4.87994	0.906785	0.231246	1.02096	1.3266	2.2296	0.904953
TCONS_00085209	LG18	1446316	1446450	+	u	470	3	0.669901	1.2462	1.01746	0.742459	1.50746	1.73285	0.104705	0.177611	0.327966	1.13082	0.856956	0	0.162673	5.44962	2.40937	2.04686	1.52735	0.373676	2.78998	1.5454	2.34217	0.0174614	0.000367215	0.085146	1.47139	0.905063
TCONS_00011984	LG02	6249409	6249699	-	u	909	3	0.947381	0.818468	1.65706	0.670582	1.76863	0.00733857	1.67083	1.17485	1.14007	0.435165	0.941501	0.147671	0.89668	1.089	0.41172	1.56475	0.351077	8.81e-05	1.66314	0.46228	2.10829	1.45319	0.584113	1.24771	0.982605	0.906367
TCONS_00051148	LG09	5216575	5216740	-	u	2379	3	0.72751	0.839225	0.221218	0.134503	0.627463	0.665205	0.127115	0.00517754	0.149332	0.124785	0.406352	0.621259	0.202363	0.344856	1.34498	0.768723	1.20831	1.75734	1.45198	1.66782	2.43908	0.228902	3.23575	3.23134	0.848082	0.90968
TCONS_00038761	LG07	10882078	10884397	+	u	2674	3	2.12219	1.30564	0.378774	1.63807	0.835978	1.05364	0.828066	0.998341	0.931307	0.691388	1.09319	0.927472	0.219864	0.0295431	0.067615	0	0	0.174213	0	0.940615	3.0171	0.486362	0	0.276159	0.000260611	0.939798
TCONS_00024098	LG04	3142880	3142946	-	u	1372	3	0.248829	0.0988012	0.0210068	1.1e-05	0.117061	0.0664162	7.12e-05	0.149944	0.225402	1.72e-05	0.133047	0.000360513	0.432613	0.615882	0.408152	0.667852	1.65285	0.280695	3.72e-05	0.193113	0.779208	0.512086	0	0	1.82343	0.999383
TCONS_00103757	LG23	4840857	4841229	+	u	990	3	0.954934	1.1901	0.980626	1.40377	1.0577	0.953723	0.976275	2.00901	1.24248	2.24652	1.14776	2.46897	0.544427	0	0.0787833	0.292464	0.144963	0.213315	0	1.13681	1.36312	0.445917	0	0.135026	0	1.01845
TCONS_00077873	LG16	3143782	3144357	+	u	760	3	0	0	0.0543313	0.232949	0.346604	0	0	0	0.0316941	0.0695679	0.202794	0.398684	0	0	0	0.478439	0.294207	0.0277253	0.980823	0	0.0571372	0.443612	0.976808	7.20944	0.958852	1.03294
TCONS_00008766	LG02	2319717	2320490	+	u	1353	3	0.810276	0.570355	0.239499	0	1.1093	0	2.01311	0.282111	0.0141313	0.000400662	0.490318	0.156566	0.166388	0.0411371	0.559239	0.292529	0.000957475	0.00290258	0.466484	1.42062	0.00113917	0.352221	1.31735	1.22843	0.499788	1.05176
TCONS_00027643	LG05	4961254	4961587	+	u	850	3	1.08937	0.543629	1.80154	0.996603	0.0613254	1.40092	0.00129758	1.91906	0.785296	2.54279	0.855503	3.39444	1.35834	0.0030322	0.50953	1.48119	0	0.516702	2.89288	0	0.298946	1.75088	3.94716	1.60344	0.0185116	1.05193
TCONS_00078095	LG16	5680380	5680612	+	u	1282	3	0.238993	0.207552	0.257981	1.13292	0.599225	1.00497	1.33753	0.678455	0.764858	0.90015	0.571369	0.904288	0.293973	0.32975	0.236298	0.140194	0.186381	0.58502	0.531362	1.44573	3.05472	1.69382	1.47254	0.64277	0	1.07936
TCONS_00025447	LG04	12696735	12696820	-	u	438	3	1.42018	1.20123	0.752404	0.779361	2.25403	1.7002	0.913707	2.61803	2.18223	3.89321	0.716071	2.63025	0.878988	0.613881	0.475758	0.198953	0	1.01537	0.47291	0.423059	0	0	1.94436	0	1.55941	1.14093
TCONS_00100507	LG22	9617855	9618346	+	u	1796	3	0.814194	0.586232	0.784923	3.25244	0.00535401	1.32575	0	0.67856	0.177388	0.115049	1.13575	0.808428	0	0	0	0	0	0	0.326792	0	1.09279	1.07995	0.000303921	0.0052827	0.887863	1.14458
TCONS_00072058	LG14	2186226	2187635	-	u	3252	3	0	0	0	0	0	0	0	0	0	0	0	0	0	0.287861	0.367575	0	0.469672	0.747284	0	1.23322	0.921068	0	0	0.31899	0	1.16636
TCONS_00075108	LG15	6070491	6070715	+	u	547	3	2.11727	3.29239	1.16735	4.09358	2.26763	3.40585	0	0.865192	1.22322	1.06334	1.80928	7.13503	1.56009	3.27896	0.941894	3.2413	3.0713	1.41123	2.82844	0.0671432	2.61052	2.39877	2.99308	9.11172	5.3734	1.18165
TCONS_00046220	LG08	8990102	8990328	-	u	600	3	0.369807	0.218158	1.20025	0.58108	0.957351	1.12945	4.93261	5.60868	2.18069	1.16548	2.00637	0.12445	3.29651	0	1.07806	1.40851	0.321171	1.91167	0.857102	3.30861	1.92301	3.55421	2.79e-05	1.31134	2.66959	1.21746
TCONS_00053772	LG10	6013852	6015712	+	u	2728	3	1.37451	2.32148	1.03375	1.6126	1.95374	1.28119	2.10671	0.878495	1.1616	0.986964	1.77584	1.53364	1.07963	0.434809	1.25612	0.894212	0.306378	0.637772	0.000243529	2.88206	0.75635	1.26413	0.322946	0.619303	0.323773	1.22319
TCONS_00008962	LG02	3914509	3914703	+	u	918	3	0.246981	0.454841	0.224641	0.247979	0.203104	0.129006	0.723287	0.579083	1.14474	1.4669	1.19212	1.0622	0.356644	1.82419	1.76958	0.533794	0.598389	0.379622	0.775876	2.9951	1.90395	2.10886	0.898801	1.60491	2.10524	1.22375
TCONS_00075242	LG15	8260521	8260952	+	u	812	3	0	0.0199063	0.0861498	0.0184768	0.518864	0.0598203	0	0.0768931	0	0.0157136	0.114311	0.425467	0	0.362136	1.15267	0.157269	0.671764	1.32004	0.915495	2.69368	1.01535	1.24252	3.34191	1.62729	3.8036	1.22797
TCONS_00116860	scaffold_955	37168	37483	-	u	669	3	0.0173604	0.105425	0.0876512	0	0.00617964	0.0473898	0	0	0	0.0197169	0	0.0663748	0	4.02994	1.94783	4.21547	3.43479	0.164616	3.66898	0.307801	1.8758	1.88539	1.91623	0	1.83048	1.24213
TCONS_00114980	scaffold_595	12889	13494	+	u	1169	3	0.222231	1.25782	0.962742	0.361461	0.0672321	0.230044	0.46744	0.890305	1.08408	0.0109841	0	0.529559	0	0	1.10847	1.12614	0.000673721	1.21036	0	0	1.27345	1.19236	0	0	0	1.25259
TCONS_00115003	scaffold_595	12889	13494	+	u	907	3	0.0591658	0.2653	0.174043	0.309455	0.254319	0.408435	6.15e-05	0.337472	0	0.431265	0.20757	0.0550792	0.153459	0	0.844936	0	0.136541	0	0.555377	0	0	0	0	1.57181	0	1.25401
TCONS_00095234	LG20	10785119	10785228	-	u	847	3	0	0	0	0	0.700033	0.0917193	0	0	0	0.435611	0	0	0	0	0	0	0	0	1.83295	0	0	1.08397	0.689248	0.420881	0.00100894	1.2574
TCONS_00066872	LG13	8188316	8189609	+	u	1558	3	0.367985	0.642113	0.512025	0.791153	0.893679	0.161024	0.378954	0.560642	0.269292	0.900593	0.251285	1.40521	0.248188	1.02922	1.11274	0.667835	0.844767	0.668064	4.07581	2.41869	3.09565	2.09538	4.74269	2.65053	2.16897	1.25843
TCONS_00114591	scaffold_522	98526	98754	+	u	317	3	0.000909694	1.36705	0.000509152	0.00361665	6.15097	7.85603	4.6395	0.00143861	1.97638	0.00115328	0.00194819	0.000317075	0.000478858	0.000251573	0.00644026	0.173784	0.000475851	0.00292969	0.0084907	0.00134357	0.0129059	0.0160875	54.2966	0.0449829	1.39124	1.271
TCONS_00025136	LG04	11608921	11609336	-	u	764	3	0	0	0.0909003	0	0.199205	0.0261145	0.27201	0	0.0014595	0	0.442566	0	0.140733	1.13984	1.81862	3.73608	3.32194	1.34016	5.1277	0.434169	0.511195	2.72701	0.981262	0.17366	0	1.2882
TCONS_00077885	LG16	3352794	3353042	+	u	832	3	0	0	0	0	0.0518426	2.57682	0	0.0415177	0.234183	0.806855	0.00354454	0	0.317844	0.291834	0	9.78e-05	0.370518	0.437691	0	0.000167566	0	0	0	0.00173462	0.000310848	1.28984
TCONS_00009894	LG02	13436081	13436534	+	u	1110	3	0.272377	0.125099	0.208639	0.12596	0.306493	0.653914	0.235879	0.518508	0.364179	0.317592	0.641007	0.534125	0.155965	0.236154	0.692224	0.753501	0.422589	1.1802	1.32129	0.622654	0.542009	0.562096	0.3923	0.575526	0.247672	1.29405
TCONS_00041213	LG07	9026760	9026824	-	u	327	3	4.91383	3.21298	2.2661	2.36042	2.96022	1.30679	3.65154	2.74032	3.45511	1.67656	3.58608	3.3027	1.32183	1.02823	1.89873	0.320703	0.463389	1.06683	1.29634	2.22774	1.07348	1.3258	0	0	0	1.32449
TCONS_00057458	LG11	10160345	10163299	+	u	4032	3	1.48382	1.66765	1.31187	1.48127	2.27486	1.21974	2.24662	1.92257	1.91568	0.791413	1.52084	1.26223	1.90165	0.707915	0.726808	1.13388	0.795371	1.32953	0.749912	1.71769	0.606796	1.40543	1.32933	0.840882	1.0528	1.33816
TCONS_00082797	LG17	10563649	10564748	+	u	2054	3	0.00575168	0.000125996	0.0067744	0	0	0	0	0.476092	0.0268304	0	0.000147983	0.000286507	0	0	0.0570795	0	0.0685649	0	0	0.253408	0	2.45132	0.00029466	0.296329	0.0011922	1.35188
TCONS_00095238	LG20	10785119	10785321	-	u	939	3	0.818172	0.64749	0.547403	0.0968522	0.538694	1.25996	3.37206	0.763488	1.46463	0.126969	1.08426	0.706097	1.18199	0.82146	0.905143	1.25029	0.0090237	0.984023	0	0.908746	0.0395622	0.441123	3.23898	0.91169	0	1.3564
TCONS_00114999	scaffold_595	12889	13494	+	u	953	3	0.294804	0.111079	0.0234333	0.139785	0.253889	0.731439	0.441352	0.456538	0.480989	0.727111	0.69288	1.52633	0.345606	0	0	1.24804	0.995321	0.593098	0.706977	0.221877	1.27599	1.73469	1.67954	0.136768	0	1.37382
TCONS_00113113	scaffold_2241	12638	13280	-	u	2440	3	2.238	2.07531	2.61487	1.60531	1.78514	3.13362	1.65279	0.316403	0.68727	2.77191	2.22779	4.67769	1.43182	0	0.691321	0.102026	0.000689788	0.498497	0.535125	1.38924	0.0579018	1.47969	0.0372145	1.71295	0.00399343	1.42959
TCONS_00053974	LG10	8713126	8713227	+	u	1043	3	0.168612	0.129528	0.0817335	1.2e-05	0.796882	0.136779	0.00586663	0.488103	0.0854805	0.000730954	0.229453	0.0656802	4.72858	0.310685	0.273377	0.139301	2.18e-05	1.15995	0.335119	0.122991	2.26e-05	0	8.68e-05	5.19e-05	1.61479	1.43043
TCONS_00008592	LG02	1509209	1509469	+	u	994	3	1.78173	0.327361	0.548983	0.746429	0.123764	0.393662	0.799345	0.602501	0.838277	0.703557	0.578968	0.0399982	0.270213	0.399139	0.295032	0.584998	1.06111	0.678052	0.158634	1.8756	3.04288	2.83765	2.05625	0.974418	0.176006	1.43946
TCONS_00042447	LG08	16834	17168	+	u	748	3	0.547876	0.624937	0.971385	0.181435	0.921108	0.275388	1.20762	1.13395	0.58216	0.87919	0.682098	0.515705	0.131339	0	2.52624	3.29299	1.51464	1.12304	0.449747	0.795515	2.30912	0.40467	0	1.61369	0.000215588	1.45274
TCONS_00025142	LG04	11608921	11609336	-	u	1075	3	3.44e-05	0.42869	0.0826761	1.43807	0	0.0883262	0.053659	6.26e-05	0.171016	1.24168	0.339101	1.13995	0.287081	0.309627	3.87361	1.73364	4.2927	0.200942	1.37721	0	0.264427	3.12955	0.0151087	6.71998	2.16182	1.47145
TCONS_00046167	LG08	7985917	7986059	-	u	573	3	0.104737	0	0.07989	0	0	0	0	0	0	0	0	0	0	1.6006	1.94769	0.44488	0	0	1.4665	1.00928	0	1.87441	1.41678	0	0	1.48137
TCONS_00075107	LG15	6070491	6070715	+	u	918	3	0.000323366	0.7765	0.329918	1.12946	1.23614	0.000731498	0.0238135	2.66441	1.31078	4.10457	1.30644	0.576512	0.000345205	1.96068	0.00395856	2.78828	0.116533	0.886847	1.27551	0.253339	0.581415	2.24341	1.66813	7.24404	2.67509	1.53657
TCONS_00114150	scaffold_3627	910	1124	+	u	425	3	0.305823	0.445243	0.493096	1.25e-06	0.920298	0.347364	0	3.22e-05	0.144954	0.397136	0.137423	0.440693	1.53e-05	11.0652	8.11201	5.95727	11.0367	1.64663	35.7108	0.540784	3.11064	1.83065	4.94739	27.8608	16.4367	1.54828
TCONS_00031410	LG05	13921018	13921048	-	u	703	3	0.587557	0	0	0	0	0	0	0	0	1.50282	0	0	0	0	0.27292	0.00560882	0.0560185	0.300301	0.002165	0	10.783	2.05615	0.338981	0	0	1.56764
TCONS_00015934	LG03	11689525	11690358	+	u	1389	3	0.757133	0.186577	0	1.68747	0.729301	0	9.95e-06	0.281832	3.25e-05	0.404939	0.000154622	0.113798	0.526395	2.94463	4.08491	1.09502	6.41855	1.03227	1.65113	2.81001	4.89364	0	0.913034	5.15268	0	1.58316
TCONS_00110187	scaffold_1211	36480	36576	-	u	1316	3	0.27712	0.265745	0.244959	0.497716	0.86782	0.454759	0.166476	0.123531	0.35451	0.396782	0.45461	0.289287	0.101925	1.21224	0.770891	1.08748	1.4054	2.14266	1.5088	2.02527	1.24321	1.95319	2.48278	2.60444	1.59187	1.59882
TCONS_00069957	LG14	2187422	2187666	+	u	2877	3	0.153936	0.361514	0.501849	0.237493	0.724268	0.107902	0.523068	0.00165985	0.184693	0	0.211912	0.00472494	0	1.38927	2.08602	2.25238	0.876065	1.02946	3.7493	0.427008	0.364213	0.584327	1.7137	2.9168	0.800348	1.66448
TCONS_00036373	LG06	13508220	13510752	-	u	2821	3	3.88901	5.16258	5.55152	5.97701	5.17876	3.63518	8.28925	8.50496	6.7285	7.31359	7.9496	4.88209	8.52606	0.121524	0.588465	0.414754	0.563521	0.551154	0.423865	1.98693	1.06112	1.00406	0.784032	0.30381	0.689697	1.77633
TCONS_00002468	LG01	16479316	16479569	+	u	384	3	1.76026	0.751458	1.21585	0.0478548	0.491109	0.113273	0.51648	1.39426	0.686058	0.588785	0.955856	0.789909	0.759781	0	1.09879	0.0529209	0.238104	0.454038	2.10675	0	1.80776	0	0	1.50602	0.77264	1.80553
TCONS_00116861	scaffold_955	37168	37511	-	u	677	3	0.0692558	0	0.0898933	0.658815	0.0279933	0.177982	0	0.13726	0.0643007	0.019646	0.386911	0.100062	0.188026	2.69127	4.55467	1.53077	1.52392	4.06766	0	1.73078	1.16639	4.30417	3.17	6.00713	4.44228	1.87583
TCONS_00000350	LG01	915182	915236	+	u	387	3	4.70628	4.95851	4.14501	3.9795	5.86797	2.95477	3.50357	4.34168	3.09088	3.78125	2.47033	5.31078	2.13499	3.17902	0.500668	0	1.59679	0.994508	0	4.97442	2.01374	3.15503	4.91546	0	2.67322	1.88926
TCONS_00066590	LG13	5095173	5095570	+	u	2166	3	0.0929784	0.0590093	0.174856	0.397809	0.0380905	0.146601	0.393639	0	0	0	0.161289	0	0	0.315206	0.74614	0.239749	0.214462	1.73633	0.339407	1.25664	1.95092	1.41021	4.64646	1.65428	1.93521	1.92905
TCONS_00005361	LG01	9575182	9575563	-	u	727	3	0.268234	0.071799	1.18e-05	0.914329	0.149019	1.13279	1.61e-05	0.0847325	0.221861	0.520712	0	0.0641817	0.145877	1.96e-05	0.195955	1.14004	0.589987	0.751278	0.00139554	0	0.437038	0.000737248	6.37e-05	0.826062	1.37204	1.94013
TCONS_00005371	LG01	9747743	9749138	-	u	1688	3	0.0761509	0.214304	0.445668	0	0.176824	0.0399688	8.23e-05	1.98e-05	0.16172	0	0.102805	0.132436	0	0.528711	1.18864	0.00168795	0.00057226	0.436358	1.32535	0.654077	0.475324	0.926683	0.194639	0.28918	0	1.94693
TCONS_00113112	scaffold_2241	12638	13280	-	u	2257	3	0.314965	1.06103	0.221522	2.12756	2.38245	3.63386	0.114578	1.29679	0.746876	1.2836	0.386283	1.9036	0	0.0490406	0.245666	0.505671	1.01405	1.32309	0.985468	0.644022	1.35521	0.404598	2.98775	2.08885	1.95393	1.96603
TCONS_00058158	LG11	12786306	12786720	+	u	841	3	0.768716	1.27901	0.454283	1.53965	1.11206	3.54805	1.21368	1.51856	2.43527	2.15914	2.14098	4.28666	0.755802	0.776577	0.322248	0.495112	0.000625859	0.62586	1.25599	2.42231	1.38196	3.09249	1.56586	2.48e-05	1.05e-05	1.96815
TCONS_00114942	scaffold_583	22285	22520	+	u	820	3	0.124144	0.231856	0.86961	1.59779	0.0475084	1.43334	0.358929	0.297819	0.488609	1.51713	1.42685	1.66896	0.215279	7.66252	4.98008	7.29631	8.6661	1.89889	30.3959	5.34918	10.797	6.62006	17.5206	32.8067	19.7172	2.01819
TCONS_00113116	scaffold_2241	12638	13316	-	u	3383	3	2.57085	4.15451	1.14547	1.94626	1.77612	4.02664	13.6314	5.11487	9.90787	5.43715	10.1234	6.57255	3.6693	0.343147	2.08296	0.463915	2.16633	2.71035	1.61732	2.65543	2.23552	0.707119	3.70235	0.923389	1.01025	2.02081
TCONS_00082798	LG17	10563711	10564748	+	u	1992	3	0.911836	0.891592	1.87706	6.23882	0.315015	0	1.52741	0.601487	1.97987	0.00151743	1.14151	2.41732	0.722848	0.856542	1.89853	1.18656	0.6814	0	0.0224948	1.01728	0.00559129	2.59972	0.191825	0.716811	1.64822	2.04925
TCONS_00046152	LG08	7802702	7803091	-	u	715	3	0	0.353897	0.108716	0	0	0.076529	0.16795	0.04291	0.137648	0.0717418	0.0442945	0.18614	0.0804614	1.49878	1.86223	1.56622	3.00451	2.43234	0.873217	0.768601	1.90419	0.591497	1.44908	1.61576	1.40475	2.05367
TCONS_00095230	LG20	10785119	10785228	-	u	457	3	3.55453	1.4586	5.46941	6.15999	11.5528	4.99043	0.907405	1.44806	1.3631	5.24056	1.80862	6.3967	21.795	1.5703	10.2437	5.15297	3.81227	8.47873	10.7909	3.77148	12.6128	7.64478	12.5554	21.9167	2.5386	2.0624
TCONS_00106318	LG24	4615102	4615617	+	u	1489	3	0.801993	1.05143	1.51722	1.52438	1.94955	3.69875	0.301942	0.655627	1.33689	2.76527	0.790477	4.14093	0.355322	4.86976	1.8804	2.20612	0	0.342953	10.7286	7.76963	2.35255	2.53142	11.7557	11.97	3.91041	2.0643
TCONS_00024659	LG04	6286592	6286616	-	u	301	3	0	0.506354	0.305762	0.740567	1.06889	0	0.354801	0	0	0	0.386431	0.716818	0	10.8581	4.03188	0.939783	0.289906	2.71562	3.31196	20.0673	12.6519	2.76468	6.18069	2.08723	1.37244	2.08082
TCONS_00085010	LG18	126932	127173	+	u	389	3	0.413073	2.46945	1.56272	1.26913	2.73765	0	0	0.126785	0	0	0	0	0	0	3.85931	6.77681	2.12487	0	5.12508	1.00648	1.67404	1.53597	2.5141	3.1087	0	2.09327
TCONS_00110076	scaffold_1186	38924	38996	+	u	1033	3	0.405888	0.243241	0.322282	0.581784	0.358117	0.849587	0.226016	0.341503	0.69602	1.02369	0.913361	0.925594	0.35687	1.11242	0.62655	0.563396	0.828856	2.03392	1.97552	2.77327	4.07287	5.4058	2.89765	1.98489	2.46894	2.11613
TCONS_00024095	LG04	3142880	3142946	-	u	648	3	1.54973	1.45247	1.0819	1.80755	2.41847	0.562417	0.316414	0.748611	0.546346	2.86701	0.520068	1.16801	4.98372	1.34115	1.8011	1.92922	2.81396	4.82952	4.95289	1.55548	5.74873	1.02947	4.57669	2.25763	1.70863	2.12499
TCONS_00085414	LG18	4216914	4217174	+	u	468	3	0	0	0.000104404	0	0	0	0	0	0.482085	0.000148576	0	0	0	0	6.16167	0.0530673	0	2.34952	21.1185	13.2339	29.5862	2.8377	13.6272	8.67871	5.5437	2.12614
TCONS_00115386	scaffold_668	6306	6335	-	u	530	3	2.67427	2.03597	2.27834	1.25832	1.0221	1.22905	1.53577	3.10316	1.28617	1.98928	2.27398	1.61123	0.303382	4.55608	9.59088	13.3534	8.88784	6.0731	4.3571	8.38736	6.50549	5.16962	8.33385	8.53169	11.9515	2.17125
TCONS_00054153	LG10	11106635	11106938	+	u	850	3	0.263396	0.866588	1.01429	1.56709	1.16026	1.59068	0.72288	1.91577	1.5701	2.15145	2.13894	1.5088	0.393248	0.00252291	4.80354	2.23692	2.20597	0.473348	1.5646	4.40908	3.14105	4.43563	8.43391	3.08338	4.33828	2.18564
TCONS_00101481	LG22	6048210	6051219	-	u	4000	3	0.939574	1.06097	0.575254	1.69802	1.14969	2.71301	0.808436	0.972628	1.32516	2.02642	2.09734	3.14641	0.819429	1.19713	1.03198	0.994146	1.5217	1.51922	2.10931	1.59801	1.50953	1.90538	3.65862	4.04106	3.71397	2.18705
TCONS_00085409	LG18	4208580	4210350	+	u	2092	3	1.27752	0.578763	1.01674	0.488326	0.299195	1.6168	3.22813	1.18246	1.38095	1.96469	2.74304	0.75848	0.194198	8.01048	4.65138	6.81352	4.05604	6.83857	4.82442	6.95703	8.26725	3.59187	5.8524	8.80762	3.85696	2.19333
TCONS_00070817	LG14	6808297	6808609	+	u	583	3	0	0.000129041	0.0532996	0	0	0.976632	0	7.84e-05	0.00278218	0	0.128148	4.39e-05	0	3.89705	6.45255	7.58557	9.74652	1.88814	9.50499	0.751078	5.36455	3.08745	2.75038	6.14626	5.4818	2.19425
TCONS_00095240	LG20	10784401	10785228	-	u	1038	3	3.02599	4.35408	5.22996	9.17843	6.09952	3.97503	0.861078	0.022126	0	0.134828	0.301962	3.0989	0.818379	0.622388	0.00333802	0.424245	2.09485	1.81296	2.35714	0.260844	1.30815	0.186967	0.709977	0	1.36509	2.25478
TCONS_00098157	LG21	7999502	7999752	-	u	807	3	0	0	0.0440843	0	0	0	0.0439192	0.0784471	0	0.0863258	0.0798717	0.0706133	0	4.61931	5.01382	4.90927	3.44197	1.70897	8.32137	1.80885	1.95967	2.67275	4.82863	9.80528	9.45625	2.49818
TCONS_00021608	LG04	6020180	6020488	+	u	621	3	0.796639	0.240795	0.596781	1.81611	1.68551	0.37719	0	0.115677	0.339282	0	0.142215	0.651349	0	13.3696	5.88145	8.07196	2.14022	1.19897	3.98436	1.43205	3.37167	2.43505	6.21037	21.6537	7.62176	2.52201
TCONS_00113237	scaffold_2307	5357	5766	-	u	950	3	1.77183	0.00813161	0.433162	1.94556	0.962694	0.0335028	2.31174	0.850626	1.3098	0.188405	0.515433	0.847143	9.31806	3.0187	2.91596	1.08788	4.4687	0.956729	0	10.9537	0.355994	3.17932	3.25073	1.76843	6.41774	2.53866
TCONS_00090808	LG19	3871341	3872109	-	u	1112	3	19.8213	47.0445	31.4078	72.5001	46.863	89.126	67.7077	52.6721	34.9973	66.1606	36.9019	81.3669	16.8685	0	0.374228	0.00210405	0.838261	0.473723	0.00178847	2.33936	0.00207917	0.00194596	0.00168831	0.000227262	0	2.64353
TCONS_00034894	LG06	2193604	2193892	-	u	634	3	1.01151	0.936757	1.60749	1.21822	1.10803	1.09509	9.68135	6.99698	7.22999	3.90625	6.26741	2.43943	4.37681	0.745094	2.90178	1.49923	1.24199	1.83375	1.99279	1.02712	0.000240368	2.50565	1.99438	0.000231482	2.00488	2.76229
TCONS_00016251	LG03	13063268	13063748	+	u	792	3	3.9e-05	0.00114458	0.0872292	3.44e-05	4.89e-05	2.36133	3.0302	2.11504	1.35519	1.47541	2.1365	0.185533	2.43261	0.00114802	0.000526672	0.000216722	0.0139035	2.428	1.34e-05	5.48012	4.92125	1.22029	2.6958	0.0001623	5.89406	2.76577
TCONS_00077212	LG15	9472838	9473044	-	u	424	3	0.866727	0.205085	0.392742	1.43171	4.20319	0.285572	0	0.22222	0	1.38701	0	0	0.916108	8.32657	9.62551	7.63651	8.6798	0.399492	5.78375	0.83797	1.74424	0.657201	4.87627	13.7914	7.89713	2.78003
TCONS_00095798	LG21	2031423	2031901	+	u	1234	3	2.01896	1.34485	2.23839	2.12873	0.601316	1.70154	3.16956	2.45929	4.2276	3.63933	3.15235	1.92706	1.61248	0	1.09506	0.404854	0.60453	0.453462	0.461903	1.02196	1.93363	1.84542	0.755139	1.83096	0.684524	2.8415
TCONS_00005844	LG01	11976029	11976076	-	u	1098	3	0.0954187	0.252632	0	0	5.4022	0	0	0	0	0.0014009	0	0.773811	0	0.517226	3.48515	2.44796	1.94329	2.53108	0.846071	1.09379	1.05061	4.01386	0.118423	2.1583	5.01604	2.91176
TCONS_00028264	LG05	8363316	8364007	+	u	1023	3	0	0.000190493	0	0	0.0355067	0.105773	1.15697	1.4657	0.546024	0.108342	0.726729	0.129239	5.25935	0.188496	0.611988	0.885964	0	2.55034	0	3.08928	1.81577	3.19466	0	0	0.328609	2.93141
TCONS_00096811	LG21	8922479	8922931	+	u	675	3	2.38805	3.94944	1.14313	3.57214	1.60151	1.81619	0.214018	1.03177	0	2.36195	0.165937	1.96928	16.621	1.36751	4.20496	5.70436	5.11628	1.11018	9.50471	7.28235	8.24262	6.52593	10.4668	4.69111	2.55104	2.98996
TCONS_00116704	scaffold_931	54232	54285	-	u	486	3	0	0.211353	0	0.000242023	0	0	0.119587	4.91e-05	0.151365	0.0465277	0	0.10295	0	2.94404	10.7936	7.76607	12.2216	10.0427	6.5347	18.8192	4.80904	16.1782	3.34781	10.9467	9.82436	3.04431
TCONS_00079767	LG16	6444322	6444754	-	u	1129	3	0.00268193	0	0	0.158201	0.772806	0.00113949	0.00464791	0.362444	0.667968	0.223971	0.0813756	0.00393332	0.163235	0	0	0	0.000254617	0	0	0.923754	9.04e-05	0.125886	0.001975	0	1.29413	3.1517
TCONS_00021607	LG04	6020180	6020488	+	u	627	3	0.665664	1.29463	1.28237	0.00631092	0.00707707	0.0109389	0.588063	0.399401	0.179601	2.81102	1.51864	0.194361	0.66123	13.2124	14.5589	18.6119	12.5247	6.10453	30.8267	3.66747	13.9133	4.02893	10.7913	13.6095	23.484	3.19967
TCONS_00042448	LG08	21743	21858	+	u	505	3	0.38414	0.266312	0.332267	0.476597	0.712145	0.669207	0	0.155452	1.02463	2.00655	0.624834	0.697366	0.0210209	2.19049	0.00101745	1.48273	0.956547	1.65958	0.352069	1.14322	5.75696	3.50807	2.18622	0.00135808	0.929212	3.23207
TCONS_00106313	LG24	4615102	4615617	+	u	2701	3	0.44919	0.417371	0.0386315	1.26643	3.15548	0.708676	0.126404	0.00173463	0.0020646	0.840757	0.971768	1.85715	0.372976	0.000187905	0	0.269176	0.377039	1.07194	7.54e-05	2.22765	0.0880454	0.00651478	2.07175	1.40749	0.00855096	3.27669
TCONS_00114992	scaffold_595	23814	23965	+	u	579	3	0	0	0	0.0570328	0	0.014423	0	0.617398	0	0	0	0.0664548	0	0	0.00891215	0.110773	0.000548847	0	1.97188	0	5.78844	0.0875636	0.0232793	1.50226	0	3.3757
TCONS_00090924	LG19	6126716	6127039	-	u	789	3	0.315871	0.629064	0.158959	0.150842	0.19821	1.03443	1.5078	0.44123	1.80208	1.48254	2.24069	4.6351	0.428047	2.35499	5.74704	1.5589	2.31862	0.653776	5.0056	9.38415	4.03859	3.47165	1.60059	3.07924	1.75577	3.39644
TCONS_00085335	LG18	3624718	3626872	+	u	2846	3	1.70442	2.55577	3.52288	4.37446	2.2928	2.19088	3.4166	3.27578	3.14546	2.83555	4.92004	4.07598	2.43654	0.980371	2.47344	1.99951	4.24962	2.36568	3.15475	2.95859	5.05582	2.74441	3.00254	4.01494	3.52221	3.4024
TCONS_00066871	LG13	8198165	8198478	+	u	658	3	1.05949	0.997203	0.564126	0.49558	0.146194	0.0103077	0	0.0488256	0	0	0	0.000110327	0	1.40044	0.508397	1.86419	1.36155	0	12.7817	0	0	0.6504	10.565	7.03914	0.00460738	3.40285
TCONS_00015933	LG03	11689826	11690358	+	u	1725	3	0	0.210237	0	1.76382	2.98788	1.1641	0.244792	0.218104	0.237976	1.28964	0.0799342	1.65733	2.03094	0.0166526	3.85468	1.69442	4.27284	3.10403	15.9575	0	1.63079	0.938455	7.38529	21.9154	6.58738	3.40627
TCONS_00030366	LG05	4711848	4714043	-	u	2896	3	1.14378	1.51183	1.3925	1.92672	2.07423	1.40276	0.672269	0.444252	0.505566	1.10764	0.761685	1.88318	0.794172	2.88304	2.87278	1.40769	3.36735	3.59484	4.20003	3.87374	2.37862	1.36256	2.21974	2.23771	5.5007	3.42329
TCONS_00115394	scaffold_669	27203	27333	-	u	475	3	1.08e-05	0.128461	0.136017	2.06e-05	0.570632	0.0888746	0	0.498907	0.14497	0.28806	0.286096	0.129523	0.100893	12.5916	11.505	6.34501	4.2095	10.9327	19.2712	6.59e-05	5.15006	7.94156	35.3197	38.1449	16.4622	3.43284
TCONS_00035021	LG06	4070340	4070548	-	u	374	3	0	0	0.23708	0	0.328135	0	0	0	0.115343	0.0952854	0	1.34532	0	1.1804	0.712381	0.882954	0	0	0.681637	21.4572	2.63818	7.68207	1.91667	1.11648	7.45035	3.52182
TCONS_00051150	LG09	5216575	5216762	-	u	953	3	0.768417	0.721434	0.886679	0.602513	0.102275	0.0230215	0	0.169738	0.577082	0	0.588964	0.459191	0.056668	6.61634	10.0997	4.46545	7.16546	1.87671	4.18105	1.21535	7.2574	2.71308	3.30204	4.10857	10.2772	3.52217
TCONS_00079764	LG16	6444322	6444619	-	u	979	3	4.17887	3.8066	2.13497	4.3098	4.2466	5.46038	8.88926	3.81339	6.08894	5.70973	7.36834	10.1252	2.80189	3.51418	5.73221	3.82752	1.40698	3.07718	5.92013	9.1197	5.74965	6.17609	9.96737	9.26924	1.0187	3.53784
TCONS_00098918	LG22	115740	116108	+	u	1449	3	2.84366	3.04662	3.9869	6.41977	7.85599	4.95926	0.0784019	0.833545	0.747175	4.97315	1.32313	4.51406	1.73732	9.66221	11.052	10.6595	23.8923	9.1574	10.1804	0.819136	6.33396	3.82511	10.4173	11.0383	14.0757	3.61673
TCONS_00025132	LG04	11608921	11609330	-	u	734	3	0.602338	0.29326	0.000668985	0	0	0	0.345947	0.461169	0.0559816	0.510674	0	0	0	0	0	0	0	0.514097	0	1.47685	0.31631	1.24389	0	0	0	3.66068
TCONS_00064917	LG12	9338989	9339762	-	u	3024	3	0.467647	0.65862	0.195411	0.361976	0.402052	0.269623	0.0040204	0.19922	0.326934	0.532904	0.0549531	0	0.800149	0	0.0839818	0.229352	0	3.92556	0	0	0.656101	1.80265	0	0	0	3.71441
TCONS_00016252	LG03	13063268	13063748	+	u	880	3	3.05554	3.66513	3.35584	7.65661	5.49332	4.99828	0.175118	1.06254	0.910081	1.93202	1.47913	7.13825	0.585966	3.47336	6.92667	6.01519	5.37232	3.71779	4.42876	0.217383	0.000204712	3.78759	6.10727	6.54286	4.55027	3.73284
TCONS_00078096	LG16	5680380	5680612	+	u	750	3	0.260934	0.525421	0.639889	0.762333	0.838607	0.866205	0.873461	0.773254	1.54106	1.66957	1.00134	1.10237	0.665844	2.85565	2.10045	1.95145	1.42858	1.15762	4.85426	1.75849	4.4375	3.64269	6.13923	8.19371	12.0628	3.73847
TCONS_00116862	scaffold_955	37168	37407	-	u	481	3	0.19227	0.120683	0	0	0	0.0252706	0	0	0.205599	0	0.106669	0.552222	9.53453	1.90404	0.214212	2.44733	1.69291	0.996182	14.3675	2.57	6.46581	2.67118	6.60835	5.44149	0.690977	3.88624
TCONS_00115163	scaffold_633	36080	36156	+	u	419	3	1.62104	1.07705	2.83757	6.3238	13.3143	1.39934	0.217221	0	0.943166	3.49872	1.74175	11.9899	1.99507	4.46141	2.91027	8.64145	0.693652	2.23322	23.9771	1.31662	12.2759	6.07929	8.94722	15.6898	4.88765	3.9047
TCONS_00091006	LG19	6903173	6903520	-	u	439	3	0	0.0749236	0	0	0	0	0	0	0	0	0	0	0	2.52326	5.22965	3.02154	4.18447	1.8468	0.497634	4.11235	3.51779	1.85043	8.04418	6.5482	0	4.05794
TCONS_00043296	LG08	4547943	4548135	+	u	454	3	0	0	0.133652	0.0588021	0.0894069	0	0.0861318	0	0.137712	0.0521525	0.0717743	0.117344	0.465389	1.26829	4.84654	11.5784	0.15253	2.32023	6.85423	4.80604	4.47819	3.38486	7.95594	8.69974	4.05	4.10811
TCONS_00099341	LG22	2435432	2435702	+	u	555	3	0.80868	1.15518	0.326611	1.8234	0.796717	5.86359	0.257069	0.91239	0	3.68158	0	5.24541	16.4195	4.3986	11.19	6.94857	5.62459	2.72445	20.492	14.8543	27.6974	38.8098	17.2598	31.1777	27.5246	4.40165
TCONS_00032681	LG06	6160578	6161135	+	u	666	3	0	0	0	0	0	0	0	0.0424352	0.0893803	0	0.0443048	0.0730643	0	0.816527	2.77438	3.75076	1.79141	6.08227	3.27256	9.91694	8.04034	5.43078	5.01008	3.93486	3.75286	4.45326
TCONS_00110073	scaffold_1185	39724	40129	+	u	1168	3	4.44581	6.13629	5.1575	11.15	8.29303	7.72793	5.93778	3.95682	3.29918	4.85179	3.53418	5.06265	6.54557	3.29783	5.09967	3.02649	3.63449	3.35657	4.93992	6.62837	5.63843	5.70412	10.7565	11.8388	5.08888	4.6085
TCONS_00045990	LG08	5535260	5535430	-	u	789	3	0.722552	0.615657	1.60638	1.53622	0.450418	0.931938	0.48326	0.915649	0.79533	1.85091	0.633699	1.93162	0.985374	2.03738	3.3932	2.12989	0.928549	2.38218	4.16326	6.73627	5.11296	6.2034	2.55221	5.41664	5.92179	4.66529
TCONS_00115395	scaffold_669	27203	27449	-	u	588	3	0	0.0447824	0	0	0	0.0586902	0	0	0.0507089	0	0.0992268	0	0	3.11941	3.79478	1.52544	1.48913	2.40611	2.86087	0	5.17271	2.24764	5.67111	8.53639	6.94377	4.74798
TCONS_00091218	LG19	8291584	8291836	-	u	1835	3	5.99883	10.4487	5.64993	2.86401	3.77317	1.44199	3.77334	4.57188	3.4505	3.18525	6.54257	4.68492	3.3262	1.12579	3.43975	2.51944	3.39136	4.40039	2.89291	10.1727	5.6609	11.1768	3.03528	4.70122	2.65902	5.07445
TCONS_00017613	LG03	1455395	1455800	-	u	953	3	1.51862	1.69008	1.98169	1.34085	5.46708	2.20369	2.50555	2.65062	2.99153	2.24506	2.61869	1.72057	1.6325	8.10577	7.42025	8.18394	6.97384	5.78723	10.5806	5.2934	3.49716	5.78995	6.60338	6.22148	6.4687	5.15809
TCONS_00084782	LG17	10701032	10701489	-	u	917	3	2.32885	2.84929	2.1305	0.580989	1.12122	1.17764	2.55508	2.8072	2.61426	4.83836	3.45102	3.26429	2.01932	1.25301	1.34024	0.000313608	1.3529	8.20669	2.68869	8.29933	6.38061	2.8359	4.0625	4.18763	0.000634025	5.16895
TCONS_00048432	LG09	3379459	3379486	+	u	315	3	0.588423	1.49401	1.26791	1.88042	0	5.0018	0.329626	0	0.97029	0.802826	2.27169	5.37889	1.74971	29.1159	17.9488	16.4625	12.508	4.34887	33.0722	3.7693	16.1489	15.1396	28.4529	47.7546	55.4383	5.50571
TCONS_00024796	LG04	7657693	7657962	-	u	2494	3	0.306789	0.553441	0.337134	0.350452	0.514153	0.394963	0.89453	0.400899	0.562586	0.485987	0.587772	0.41022	0.352647	5.70414	4.91151	3.28578	5.0542	4.87976	4.24711	4.37437	4.25256	2.43765	4.21026	5.13506	4.68567	5.51524
TCONS_00008881	LG02	3110957	3111422	+	u	588	3	1.42512	1.91662	1.11371	1.75056	3.49095	4.30764	1.44041	2.90533	1.91347	3.94871	2.6601	2.46804	2.00015	2.16531	4.06988	6.7564	1.17655	3.42398	2.24393	4.42751	11.2706	6.63613	11.1171	6.45237	9.92609	5.57756
TCONS_00110413	scaffold_1259	30691	31121	+	u	770	3	0.052155	0	0.0215524	2.86918	0.373172	0.186554	0.0137488	0.494198	0.00121046	1.10352	0.562082	0.74127	0.297088	9.51682	10.1508	13.8864	18.5845	2.14312	4.26109	24.5049	14.893	14.1016	13.5506	28.3262	7.74095	5.6065
TCONS_00094619	LG20	9078653	9078854	-	u	651	3	5.81209	5.2249	6.71961	6.1581	4.6152	8.49771	6.41042	10.9748	11.5992	9.45203	10.5083	9.29722	10.2444	4.83667	6.46445	6.6205	5.71675	5.53951	4.69047	7.59557	7.87137	5.08265	4.06547	4.06798	4.05972	5.64001
TCONS_00089342	LG19	4564287	4564751	+	u	491	3	2.8343	1.48501	3.11966	8.94432	4.28682	2.78601	1.47674	0.0228639	0.00282148	4.00391	0	2.96482	1.6316	10.9747	14.6426	19.4349	13.5627	10.5438	8.67225	13.5918	20.1304	13.8208	23.1337	20.3797	32.9618	5.71058
TCONS_00106331	LG24	4886100	4886207	+	u	422	3	0	0	0	0	0.0821221	0.654962	0	0	0	0	0	0.117952	0	10.7401	5.79669	5.61106	0.866993	9.39033	22.8565	10.7474	12.6911	24.7655	19.3837	20.8028	15.6519	5.73511
TCONS_00028632	LG05	12218066	12218510	+	u	787	3	3.41898	3.07835	3.33274	4.80741	3.62965	4.74235	4.60265	3.55174	2.49482	2.92099	1.36606	2.21523	2.68771	0.814088	0.630369	0.411683	2.72761	8.86941	1.59539	3.03177	3.63338	7.10692	4.02105	3.92202	2.89291	5.73909
TCONS_00114585	scaffold_522	96857	97021	+	u	711	3	0.0568986	0.0142572	0.000153623	1.71668	0	3.91414	0.942589	0	0.00214757	0.904779	1.3737	0	0.64343	0	2.35304	2.23548	1.80884	1.33882	2.27955	5.76971	4.30527	2.31885	3.47165	0.32561	3.56457	5.74049
TCONS_00046222	LG08	8990102	8990347	-	u	511	3	0.510902	0.322526	0.765586	0.143198	0.566486	0.445515	0.901238	1.37702	1.6114	0.381626	0.712161	0.330983	9.32417	0.000413008	1.46e-05	0	0.000255116	4.64613	2.55292	0	0.783139	0.86085	0.777335	2.14e-05	0	6.32454
TCONS_00106314	LG24	4615102	4615617	+	u	2566	3	2.60363	2.69759	2.45464	8.38017	3.13675	7.4915	6.21045	2.74371	6.11641	9.7096	4.96224	7.19034	3.06475	1.96081	2.37943	0.789154	1.36855	2.50869	6.24871	8.54257	5.97831	9.0057	16.5577	8.18122	10.8866	6.33076
TCONS_00001126	LG01	4552492	4554301	+	u	2870	3	4.65423	4.8323	4.45866	7.23011	6.81292	8.79059	6.96902	5.10671	6.6367	8.72803	8.75466	9.65995	3.9433	1.76529	2.42177	0.618688	1.38266	2.90425	2.75919	5.28267	3.18326	4.48728	7.08027	4.30689	2.50656	6.45752
TCONS_00034213	LG06	14278740	14279029	+	u	757	3	4.73342	4.94858	4.64853	3.24138	5.81504	3.67399	6.59628	7.98421	6.7792	6.01913	4.53081	5.10121	16.029	1.86523	2.79694	1.09285	4.29863	7.95955	4.84736	1.60721	5.76094	4.1637	7.12961	3.2565	2.45118	6.5216
TCONS_00104177	LG23	7971485	7971717	+	u	560	3	3.92661	2.72299	1.50681	7.03804	1.36869	3.19711	1.2352	3.51037	2.25926	5.67363	1.52306	5.39059	0.000372019	4.43729	22.3043	0.00963411	24.1465	13.7893	4.39831	10.4167	1.8825	0.516353	10.4463	5.37168	7.62077	6.56416
TCONS_00112577	scaffold_1972	6394	6728	-	u	1107	3	0.088131	0.0745934	0.115574	0.037344	0.0813448	0.096361	0.481058	0.610516	0.35927	0.0636716	0.171788	0	0.174451	0.203883	1.23766	0	0.911673	4.35333	0.470776	3.29615	4.53113	2.92445	1.95897	1.62533	0.89858	6.58164
TCONS_00031094	LG05	9468485	9468837	-	u	891	3	0.451295	0.357259	0.812456	0.264909	0.706337	0.716481	0.39803	0.475619	0.330988	1.29256	0.251277	0.315664	0.206365	4.84817	2.48103	6.38581	2.96195	0.684182	12.2899	2.46655	7.21248	6.41652	7.13343	9.51248	6.08731	6.69336
TCONS_00013291	LG02	14470195	14470343	-	u	249	3	0.94183	1.0855	2.42099	3.75046	4.91315	11.9379	0	2.08189	0	7.04712	2.07616	4.39331	0	16.0111	17.7832	5.21784	16.995	22.0068	54.9547	7.49614	49.8542	15.1561	6.8868	39.8644	15.1673	6.83509
TCONS_00114583	scaffold_522	96857	97021	+	u	740	3	0.575234	0.368126	0.921321	0.000244654	0.357708	1.01083	0.437239	0	0	0	0.430008	0.744501	0.793586	0	2.87917	0.000434588	3.89654	8.31991	1.9468	2.15766	1.41141	1.68462	0	3.73547	3.24105	7.21242
TCONS_00051026	LG09	4344227	4344353	-	u	291	3	0	0	0	0	0	0	0	0	0	0	0	0	0	0	3.97319	3.5979	0.980615	21.1721	2.82295	14.6004	5.6085	10.0663	1.30916	14.2749	1.60293	7.42127
TCONS_00114592	scaffold_522	98526	98754	+	u	300	3	2.17299	3.69451	3.43511	12.5831	0.000587938	0.609908	4.49581	6.99e-05	3.33972	2.92215	1.32435	3.71157	3.86368	0.00310359	21.5262	22.9365	0.00870811	2.55599	22.2433	3.07334	6.962	4.02065	0.00196963	6.83356	8.45331	7.73525
TCONS_00099336	LG22	2435432	2435702	+	u	682	3	1.29711	4.07025	4.42294	5.34485	12.1672	2.10979	6.67602	6.31157	6.98726	5.50487	8.8197	5.16686	5.96701	6.87192	5.56722	2.03613	4.69281	1.73458	6.96543	14.0752	28.22	15.1563	12.6932	26.5667	22.3543	7.75267
TCONS_00086082	LG18	8044627	8045018	+	u	667	3	0.857825	1.7849	2.15916	3.1451	2.67153	2.37996	2.75253	2.05304	1.87032	3.84083	1.36693	3.37521	1.34625	3.75721	6.90558	5.97059	6.07472	6.90835	4.97677	5.8819	6.13044	2.53974	8.79559	12.2111	4.97904	8.25719
TCONS_00109579	scaffold_1056	28132	28347	-	u	409	3	7.4872	8.5133	5.79736	7.89823	3.3177	17.2686	15.8929	13.0129	14.6167	15.9874	12.2867	11.202	3.80403	11.6158	25.717	9.69023	13.2294	11.135	14.5842	20.0514	28.1046	30.4399	51.1382	51.6335	44.3538	8.31778
TCONS_00111474	scaffold_1571	26784	26845	+	u	260	3	2.69549	3.55743	4.06871	6.33324	5.93759	8.23689	5.27214	0.856614	3.02088	6.35956	2.49813	16.7591	1.02937	10.2901	5.51244	16.0122	16.7069	19.7758	19.9408	8.38467	24.4018	14.0997	16.485	10.6388	26.3534	8.55466
TCONS_00103774	LG23	5175465	5175569	+	u	654	3	2.91378	3.69808	2.75505	2.80145	3.23712	1.91507	3.72165	0.439059	1.98321	0.742982	6.48052	5.98029	3.32803	8.42865	8.74526	18.1655	14.7034	3.78074	14.7588	8.86948	5.20665	1.00175	12.2113	7.62364	9.22257	8.64303
TCONS_00087371	LG18	3811479	3811565	-	u	568	3	0	0.199312	0	0	0	0	0	0	0	0	0	0	0	12.2813	13.8324	3.36362	8.37078	3.63907	16.7249	8.07405	15.336	10.4353	13.1183	28.992	25.0882	8.66349
TCONS_00012012	LG02	6617470	6617493	-	u	713	3	0.71858	0.593951	0.380117	0.943661	0.741752	0.423546	0.558198	0.731835	1.15434	2.10217	1.10805	1.11495	0.292207	9.87276	10.8975	7.95718	8.88732	8.05027	7.97641	7.05474	24.1807	18.4035	13.1868	20.805	16.4835	8.71894
TCONS_00053971	LG10	8711632	8711666	+	u	463	3	2.97622	2.67739	2.64037	1.01043	10.911	0	2.9578	2.88534	2.67028	2.03919	6.57386	2.21649	3.35839	0.000940513	1.55708	0.11972	0.000118302	8.82225	2.32054	16.792	0.36383	0.00129918	2.04412	0	0.000420992	8.94503
TCONS_00100511	LG22	9617855	9618346	+	u	1969	3	0	0.00142416	0.000729161	1.52066	5.45206	0.945281	0	0.394396	1.84752	2.66656	0.466665	0.253767	0	0	0.0267395	0	0.000784301	0	0.141929	5.1648	1.61368	0.0624623	3.74859	2.72622	0.000682404	9.2118
TCONS_00030368	LG05	4715513	4715524	-	u	688	3	2.99477	4.21615	3.90856	1.98319	1.24506	6.08301	1.04198	0.499802	1.39535	1.37704	1.91518	4.98545	1.30405	14.8289	14.5676	12.2897	27.3261	8.20373	6.16392	12.8706	11.6699	6.58475	7.01973	6.93997	10.6771	9.87645
TCONS_00054152	LG10	11106635	11106938	+	u	902	3	4.96471	8.15003	7.23817	6.11117	2.69968	4.30328	8.91972	8.03964	9.56018	8.23405	12.4766	10.1315	4.58951	6.64246	10.7432	14.0854	10.2508	6.93881	11.7983	10.841	8.67626	9.13817	2.25794	5.78802	5.07655	10.0924
TCONS_00005379	LG01	9751403	9751670	-	u	566	3	0.645096	0	1.3505	1.00143	0.34299	0.975696	0.360169	0.205335	1.43633	3.15684	0.121834	4.30156	0.761102	12.8649	21.0042	27.7101	31.2474	7.85889	17.9911	0	10.7243	12.8344	25.9874	30.535	19.0728	10.3148
TCONS_00089571	LG19	7756081	7756753	+	u	1738	3	2.7791	3.4769	2.07927	3.46702	1.95519	3.52535	3.42411	2.10618	3.63446	3.26939	3.60994	5.81794	5.11857	5.29961	4.40181	3.71891	6.99313	6.0154	11.6123	17.0008	8.72225	7.77244	9.50651	11.2857	9.84732	10.466
TCONS_00111269	scaffold_1489	16974	17122	-	u	703	3	0.682576	0.150269	0.308185	2.36064	0.260183	1.64955	0.230235	0.235172	0.310049	2.31636	0.326752	0.343307	4.47412	11.1947	8.45704	15.1873	11.671	12.3725	20.8115	2.14451	26.2202	22.7264	28.5052	25.0075	28.862	10.9289
TCONS_00053969	LG10	8711632	8711666	+	u	460	3	2.2542	6.11386	3.03544	3.47357	1.85948	5.66189	2.83157	1.52305	2.9161	3.0263	2.22964	5.139	4.68804	0.0153815	14.6916	6.99382	1.435	6.73432	6.56819	11.2243	22.3619	0.015025	15.9595	3.15308	20.2953	11.0945
TCONS_00097687	LG21	2014410	2014591	-	u	225	3	5.77048	25.365	2.33628	0.54743	1.80343	0	0	2.4479	0.567288	9.3928	1.36912	11.1687	1.28846	27.4987	111.45	35.7872	56.3876	0	53.5155	0	103.378	62.977	15.9895	61.2584	12.142	11.3959
TCONS_00116531	scaffold_889	2640	2808	-	u	424	3	2.19188	2.78811	2.84431	3.46295	7.31565	7.21842	2.48319	3.57087	3.05686	4.8346	1.50238	3.42737	16.6325	0.781174	1.69044	0	2.55266	2.14772	7.51506	3.12077	6.16703	4.6333	8.09954	4.44658	4.9476	11.5363
TCONS_00031409	LG05	13918409	13919487	-	u	5009	3	2.60852	3.119	2.9337	6.59222	6.08519	5.22864	15.9606	8.20349	15.5143	10.0231	8.47207	6.72217	9.59478	0.967718	2.12763	0.36457	0.571864	5.10572	1.60911	7.63993	4.21479	1.6713	1.42293	2.36681	1.71764	11.5418
TCONS_00096334	LG21	6447916	6448168	+	u	651	3	2.03748	1.18962	1.45773	0.298304	0.284332	1.3933	0.518783	0.615814	0.727213	1.10763	0.00498131	0.000295866	2.2e-05	0.00153071	12.1902	8.99975	12.127	2.53153	15.6433	27.124	14.2639	10.6655	15.7013	13.4373	14.6157	12.4925
TCONS_00115719	scaffold_721	18826	18885	-	u	358	3	0.128188	0	0	0	0	0	0	0	0	0	0.190872	0	0	3.57981	2.33525	2.52179	0.427726	1.10398	2.97746	3.26326	14.1405	1.58633	5.75541	11.9561	2.63363	12.5264
TCONS_00110233	scaffold_1226	37171	37381	-	u	700	3	0.643389	1.15002	1.33172	2.338	0.445464	1.08219	0.00107116	1.38726	1.67439	3.25198	1.05703	2.18007	1.45377	18.9126	32.0413	30.3168	8.84759	8.00382	15.826	1.56427	38.4105	15.3984	27.3986	43.5675	29.7064	12.5349
TCONS_00114590	scaffold_522	98526	98754	+	u	325	3	11.7101	14.999	7.78473	3.78709	4.23529	7.91889	8.34654	5.87287	2.55227	9.4469	10.6218	17.2482	5.14525	25.153	17.8549	14.0401	32.2313	23.7729	21.5209	30.1117	10.8328	12.0623	20.1321	30.292	35.0869	12.5358
TCONS_00064924	LG12	9337086	9339887	-	u	4029	3	2.48634	2.30739	4.0377	7.10825	14.1465	7.9583	3.82685	4.77448	4.5815	4.21922	2.34907	4.92456	10.1065	1.05097	1.62376	2.09379	2.73672	10.1888	1.14327	3.35341	2.53566	1.44818	0.0195902	0.0519256	0.244589	12.6018
TCONS_00064923	LG12	9338989	9339886	-	u	2125	3	3.53913	2.33815	3.38014	6.49646	8.82694	11.6005	1.47937	0.796081	0.558086	2.19751	0.994828	7.50074	2.32532	2.38317	3.49237	7.36339	6.66461	10.5001	3.85734	1.18025	1.76621	1.95602	2.25905	1.66941	0.538988	12.6748
TCONS_00001399	LG01	7816195	7816831	+	u	870	3	3.04778	2.26451	1.96056	5.43259	4.32302	2.59625	2.75326	2.92471	4.68522	5.27996	4.19176	4.91547	2.05065	17.2163	24.0026	26.007	18.0771	17.187	29.6945	15.2175	11.1894	16.3561	23.7636	32.1311	23.4607	13.5002
TCONS_00104176	LG23	7971485	7971717	+	u	571	3	3.35694	7.89685	5.08607	2.39257	5.9187	3.97236	2.08699	2.26298	1.40091	1.69528	4.3107	8.38973	3.94956	8.12403	4.66302	28.3557	5.49626	10.2074	12.8218	8.14307	35.927	19.3994	3.46913	12.2983	12.0391	13.5552
TCONS_00050762	LG09	2524584	2525232	-	u	771	3	1.42503	0.255409	0	0.548072	0	0	4.91231	0.168723	3.52619	7.08424	0.800395	1.5763	0.700904	8.3942	8.71649	3.88774	17.1157	9.66088	19.6146	6.41479	16.9639	9.73737	14.0323	14.3663	11.6892	13.663
TCONS_00092741	LG20	7989345	7989841	+	u	1419	3	0.362841	1.22867	1.12491	0.0741341	2.1149	0.210065	1.52968	3.06285	4.87048	0.257332	4.11858	1.07442	2.55745	2.32429	1.63847	1.4328	3.96666	3.73285	2.45403	22.1929	11.5591	6.50933	3.99993	4.49048	3.2714	13.7052
TCONS_00053970	LG10	8711632	8711666	+	u	454	3	7.66e-05	1.2476	0.153729	7.03916	7.16148	9.65158	1.12604	5.55332	4.74239	17.1691	0.581037	7.52092	14.7284	9.26782	0.0667363	5.09484	10.9691	0.516493	8.11985	8.20011	0.955471	4.92793	3.39533	4.42684	10.9451	13.7293
TCONS_00109327	scaffold_1019	29609	29629	+	u	353	3	1.71328	2.20406	1.50452	0.194604	3.66848	7.2401	1.4894	2.79909	3.22803	6.01837	0.48888	4.02645	1.46797	1.18769	6.85695	0.896703	14.0623	3.9703	7.01069	16.4511	23.5946	14.3343	11.5335	11.3749	5.71583	15.5513
TCONS_00100574	LG22	9787851	9788422	+	u	875	3	0.368658	0.655483	0.66651	0.90359	0.245385	1.15554	0.587225	0.836973	0.696932	1.21461	0.945811	1.20386	0.44363	13.3255	13.5078	17.0463	16.1602	13.0516	19.1459	18.6555	20.1684	15.77	16.5743	22.5538	19.2702	15.9295
TCONS_00116509	scaffold_878	2110	2301	-	u	544	3	0.503736	1.218	1.11595	1.92488	0.209848	1.17621	2.51582	1.45506	1.70383	5.18329	2.99497	2.5945	1.32199	19.8937	20.6684	19.4041	21.2488	16.2086	35.1608	32.7191	28.9043	20.512	29.083	43.0498	42.5193	16.2043
TCONS_00112575	scaffold_1972	6394	6740	-	u	919	3	1.7354	1.85263	2.74709	3.3715	4.37791	2.09333	1.15683	1.40787	2.1723	1.50141	1.83087	2.59223	0.881694	16.5673	19.4611	18.2734	15.8955	10.6878	29.2837	10.874	19.0286	20.9805	27.8955	41.527	34.6318	16.3191
TCONS_00075337	LG15	9948292	9948444	+	u	365	3	2.41811	4.99406	6.55266	11.8352	3.50416	16.694	4.65756	3.48502	5.28991	13.1006	10.0701	16.733	3.334	5.15676	17.5279	14.8488	7.60927	9.49546	15.1985	12.6835	30.8311	29.0175	31.6892	28.7394	39.2748	16.9339
TCONS_00077882	LG16	3340029	3340367	+	u	455	3	0.332139	0.444327	0.398575	1.7852	1.9548	1.52198	1.19511	1.85238	1.40399	0.907326	1.0646	1.05065	0.29039	1.20468	3.32957	1.56647	1.48394	5.26379	4.44216	15.304	8.66454	9.56407	10.7039	8.76433	3.98357	17.5671
TCONS_00041320	LG07	9896673	9897219	-	u	866	3	4.79667	7.64093	7.44068	13.6051	10.4995	10.8232	3.29323	4.08028	7.85865	11.0201	8.20679	11.382	18.3598	16.16	23.4102	24.8106	26.2934	17.4508	31.2546	13.6922	30.6646	27.9802	24.872	29.884	30.5655	17.7574
TCONS_00085412	LG18	4218934	4218935	+	u	323	3	11.2345	1.91881	2.40246	2.65948	2.20583	16.7899	4.17608	3.55734	4.0731	9.50885	7.81453	5.45004	0.660142	33.1251	26.1475	25.2214	5.95424	40.6257	51.225	54.2429	53.4386	27.2277	54.331	62.4645	31.9612	17.8538
TCONS_00038753	LG07	10793800	10793878	+	u	200	3	14.576	7.58018	3.40583	33.2526	22.9002	53.5821	0	8.31966	3.13963	25.4622	10.58	22.164	7.21172	15.2867	0	22.2159	24.6197	8.50416	8.99804	0	22.6756	3.84	0	37.0065	50.6394	17.938
TCONS_00032469	LG06	3667457	3667950	+	u	841	3	0.151506	0.190123	0.0162465	0.0544293	0.0450464	0	0.132374	0.268471	0.0382514	0.0229747	0.0327455	0.0374981	0	22.866	42.4612	42.6513	42.8192	32.5835	44.8562	17.0505	19.3276	8.99902	21.9293	37.3321	40.0703	18.2099
TCONS_00052884	LG10	913481	913519	+	u	349	3	0.00100684	0	0	0.216352	0	0	0	0	0	0	0.00345913	1.57656	0.00205292	21.1788	22.8628	27.1476	28.5043	24.2735	57.8463	34.5472	39.5002	34.3398	25.2501	41.0072	72.7127	18.2665
TCONS_00115186	scaffold_637	76647	76726	-	u	427	3	1.73186	0.790946	1.42713	3.5821	0.896654	1.15926	2.67726	1.73038	1.45424	2.13182	1.29962	2.74076	1.13153	12.8042	11.8189	21.2924	15.9754	18.0918	24.9094	36.8869	35.8064	38.6386	45.6593	32.3145	21.6449	19.746
TCONS_00020682	LG04	1927584	1927602	+	u	274	3	0	0	0	14.4765	19.5054	12.6676	0	0	0	29.1251	0	29.6035	69.915	24.1184	20.8528	17.536	5.77483	41.1003	78.9835	0	57.752	28.5461	40.0642	39.8495	71.4317	20.715
TCONS_00018277	LG03	9074353	9074485	-	u	247	3	1.19083	0.252422	0.906212	8.37093	4.5631	8.32983	0.613016	0	1.11265	15.0176	1.53295	2.20019	0.828774	29.307	18.3435	28.1784	30.9558	23.6448	44.8989	38.9124	17.05	42.1054	87.2563	38.1783	27.5009	20.8388
TCONS_00075336	LG15	9943415	9943554	+	u	350	3	3.12592	5.74348	5.86045	12.3256	5.02867	12.3333	0	5.5269	8.27863	12.8015	10.656	22.0129	5.80454	36.9481	38.8148	38.7782	16.8231	10.1515	56.72	3.09251	50.9097	32.0224	49.9191	99.5144	67.9863	21.7938
TCONS_00041109	LG07	6568322	6568558	-	u	499	3	4.22892	0.676342	1.0748	6.85038	2.71928	3.22338	0	2.9283	0.347842	0.569933	0.000171745	0.692426	29.3217	0	0	0	0	16.4497	7.56531	0	15.8463	5.37198	0.0160175	6.51152	1.59597	21.8557
TCONS_00116130	scaffold_825	46036	46294	-	u	807	3	3.84229	2.52714	5.62829	3.64031	4.85043	5.87787	1.3565	1.4276	2.3265	7.08262	4.17964	6.13912	8.03891	23.9458	32.6949	31.1837	31.1216	19.172	46.3002	14.3769	41.495	25.886	21.6304	59.6654	64.8571	22.8632
TCONS_00079468	LG16	2719993	2720166	-	u	1024	3	0.597331	0.719848	0.426414	0.217961	0.0720651	1.10951	0.325877	0.412119	0.510753	0.116915	1.02386	1.34111	0.0711033	9.3853	27.3633	15.2205	20.3161	14.0708	22.2397	22.47	20.2787	25.4526	21.1087	23.8067	32.8872	23.0766
TCONS_00097945	LG21	5353881	5354110	-	u	625	3	0.572725	0.576366	0.329522	0.993376	0.106921	0.939219	1.3378	1.76114	0.573955	0.832779	1.33982	2.19862	0.772136	3.67119	6.58223	3.03948	5.25471	6.63615	5.67114	29.2103	12.0851	18.8846	9.3603	8.40968	6.66022	24.5314
TCONS_00031412	LG05	13921018	13921071	-	u	2953	3	4.26024	7.0627	7.02673	9.48815	9.65015	13.1721	14.6716	10.3669	16.0161	19.8545	16.3008	15.1152	17.7419	3.79466	5.27301	1.92997	4.84294	11.734	4.51654	23.9834	9.08977	4.56381	5.51139	2.36662	4.55376	25.8115
TCONS_00014078	LG02	16681740	16681790	-	u	694	3	1.02119	1.15353	0.821216	3.42648	0.624792	1.24968	1.48466	1.84719	2.33182	3.9646	3.51801	3.03613	8.8323	29.5752	30.3211	25.2678	20.1122	20.4375	36.757	11.1929	15.1686	23.1482	64.4923	64.4765	53.2365	30.12
TCONS_00111271	scaffold_1489	16974	17358	-	u	943	3	2.69314	4.81163	4.54815	5.50991	7.33289	3.97683	3.10093	3.21997	4.0134	3.82845	4.60943	4.58618	11.4999	24.7746	35.5346	31.145	27.1706	17.3189	65.6174	44.1947	35.826	48.6797	66.0445	60.2056	55.0623	30.4036
TCONS_00037009	LG07	334951	335654	+	u	1186	3	4.62885	8.01666	5.11524	4.79304	5.72433	6.06649	6.67721	5.07229	6.72637	9.0767	10.6597	6.73393	5.82126	26.1237	30.34	19.8446	14.7316	23.4818	52.7242	15.1473	35.1293	32.4426	68.1318	41.7964	32.7034	30.5039
TCONS_00085297	LG18	2631264	2631525	+	u	555	3	14.4976	24.1178	17.2546	48.4078	41.048	43.536	9.05764	17.6084	14.1787	42.7805	19.3367	40.0764	38.878	57.6646	86.6814	76.8039	111.786	38.094	68.4657	17.5278	42.0059	18.7847	61.8921	85.8067	68.4901	30.5518
TCONS_00115491	scaffold_679	26256	26289	-	u	358	3	20.3421	22.7845	20.8436	15.4861	20.1318	17.6154	0	19.1023	17.6225	14.9621	19.1272	21.9684	13.888	21.1867	29.7014	44.7493	34.9111	26.681	15.1491	7.17095	50.5537	34.885	19.3082	14.6498	27.7742	32.2437
TCONS_00091096	LG19	7560633	7560683	-	u	457	3	2.74841	2.63208	3.12437	8.27841	2.64543	3.5415	5.22459	4.69834	6.05161	6.25124	4.12529	7.83857	2.76949	44.661	51.5855	57.6018	39.7948	9.31351	90.9512	36.829	33.9575	52.905	62.3189	91.7129	74.5624	37.7097
TCONS_00110748	scaffold_1352	25705	25763	-	u	475	3	5.66488	6.03412	5.9803	4.81134	7.29556	7.9046	0.003915	3.91891	6.82813	2.14559	5.14311	7.98554	14.2207	99.8448	115.288	159.115	149.671	74.962	137.134	4.63219	63.7194	88.6464	148.414	196.756	175.789	49.6479
TCONS_00058308	LG11	13065699	13065825	+	u	271	3	4.541	4.74506	4.89924	8.47253	10.7079	2.50756	3.43315	3.92067	2.80594	2.75078	7.08559	10.4952	1.78856	63.494	98.884	76.428	73.6598	46.2571	110.808	77.2305	59.9361	119.334	142.731	131.205	121.416	55.2112
TCONS_00024631	LG04	5964376	5964659	-	u	701	3	4.88735	4.90622	5.7828	14.1768	7.51815	11.6181	4.39409	6.59318	6.46807	10.2245	9.81331	17.8716	4.23757	37.8416	39.4361	44.8176	45.548	50.6664	70.5352	34.3943	63.0149	53.7541	100.49	92.3174	86.4984	55.6149
TCONS_00110186	scaffold_1211	36126	36230	-	u	316	3	0	0	0.0816037	0	0	0.0279221	0.585757	0.0428584	0	0.0691556	3.32e-05	0.322212	0	57.1295	90.3564	88.4272	69.8544	67.0618	101.431	2.19525	74.8534	52.4126	106.799	147.825	134.241	60.9037
TCONS_00102252	LG22	9291641	9291718	-	u	369	3	43.0028	5.74064	24.3421	49.3409	39.2057	27.3247	16.4422	13.1904	7.03869	30.807	9.91221	32.8026	6.39111	40.3149	45.2561	39.6054	54.1148	80.6805	63.9236	95.5584	75.4863	75.0358	67.1987	80.1716	74.1076	69.253
TCONS_00077880	LG16	3340278	3340367	+	u	206	3	8.7619	9.4025	10.6605	54.6687	43.7955	12.527	0	2.45414	2.2883	71.1248	10.137	22.4892	0	72.4835	78.4819	63.1427	40.6257	22.6188	167.395	4.45713	50.0248	81.5712	294.489	159.929	303.957	78.508
TCONS_00114149	scaffold_3627	910	1124	+	u	471	3	0.0647073	0.000153832	0.116643	0.0905893	0.366258	1.23437	0.759277	0.496752	0.000146127	0.681529	0.464459	1.16035	0.928672	49.7412	83.218	70.0714	84.8153	57.676	96.4929	62.4294	60.9039	66.8227	96.312	125.183	94.4684	81.2361
TCONS_00052885	LG10	913481	913519	+	u	358	3	0	0.539917	0.371906	1.22437	0	0.936778	0	0	0	0	0.321546	0.277557	0.000225948	137.388	125.457	121.48	106.02	78.4187	275.512	127.941	127.481	124.354	237.953	159.526	222.093	111.364
TCONS_00085011	LG18	126932	127173	+	u	328	3	3.78537	2.05841	7.3671	2.78115	1.98988	3.81265	0	0.089172	0.0705459	0	0	0.53136	4.29248	161.604	355.532	516.325	367.742	318.916	178.278	309.831	275.997	278.535	151.459	141.567	187.184	258.497
TCONS_00110232	scaffold_1226	37171	37381	-	u	329	3	15.8607	20.5287	21.2298	35.1946	51.8663	46.6119	0.00937533	19.3289	28.3282	49.8409	37.1118	61.348	75.77	518.828	591.341	586.341	458.072	275.387	833.849	143.923	500.703	498.023	766.037	879.174	833.689	414.78
TCONS_00042452	LG08	27243	27344	+	u	877	3	24.0888	12.0858	20.1225	27.8742	34.809	25.5705	17.0947	8.58236	11.0147	17.4256	10.9709	20.565	9.43861	807.929	925.799	671.345	1153.89	929.999	1393.6	761.423	559.557	318.499	989.438	741.617	1237.31	777.857
TCONS_00042453	LG08	27243	27344	+	u	831	3	43.924	20.7947	30.8506	81.4528	60.7468	103.289	59.653	68.6543	80.4893	124.623	55.8265	117.222	111.355	1540.97	1736.63	1268.18	1777.63	3113.62	3133.28	2552.49	2770.98	1888.82	3010.86	2154.63	2782.61	4277.88
TCONS_00001125	LG01	4552492	4554301	+	u	2654	4	0	0	0.0472051	0.298557	0	0.10386	0.04149	0	0.0183125	0	0	0.178037	0.104109	0.716329	0	0	0.233448	0	0.19923	0.189519	0.000556368	4.87e-05	0	0.312411	1.83551	0
TCONS_00011633	LG02	2236322	2236347	-	u	1162	4	0.151492	0	0	0.181095	0	0	0	0.00110074	0	0	0	0	5.79493	0	0	0	0	0	0	0	0	0	0	0	0	0
TCONS_00011634	LG02	2236322	2236347	-	u	1170	4	0.0042561	0	0	0.239679	0.119559	0	0	0.65903	0.216652	0.0687202	0	0	0.179368	0	0.0818069	0	0	0	0	0	0	0	0	0	0	0
TCONS_00011635	LG02	2236322	2236347	-	u	1170	4	0	0	0	0	0.0271256	0.218673	0.687357	0	0.0275859	0.755476	0.00408407	0	0.125305	0	0	0	0	0	0	0	0	0	0	0	0	0
TCONS_00011636	LG02	2236322	2236347	-	u	1167	4	0.104742	0.107904	0.270415	0.328592	0.0443584	0.283013	2.60212	1.48698	0.618251	0.953807	1.28219	0.325093	0.364484	0	0.00639347	0	0	0	0	0	0	0	0	0	0	0
TCONS_00011637	LG02	2236322	2236347	-	u	1169	4	0.284619	0.414755	0.404605	0	0.0183562	0.893834	1.11254	1.10609	1.57338	0.570225	1.13107	0.71713	0.972081	0	0	0	0	0	0	0	0	0	0	0	0	0
TCONS_00015930	LG03	11689666	11690358	+	u	1744	4	0	0	0	0	0	0.339579	0	0	0	0	0	0	0.000238653	0.590227	0.622481	0	0.130536	0	0.475605	0.0913529	0.138373	0	0	0	0.629616	0
TCONS_00024664	LG04	6286959	6286964	-	u	2894	4	6.22e-06	0.000635468	4.67e-06	0.208689	5.85e-05	0	0.000219525	0.000114135	0.0462876	0	1.95e-05	3.8e-05	5.05e-06	0.315783	0.155817	0.0298431	0.00249311	0.256528	0.147777	0.0203115	0.629087	1.19173	0.000417895	0.711001	0.143046	0
TCONS_00024667	LG04	6287132	6287352	-	u	3151	4	0.0486927	0.111307	0.0331963	1.56e-05	0.0715114	1.24e-05	0.0342758	0	0.0441953	0	0.0495836	0.000113129	0	0	3.92e-05	0	0	0	0	0	0	0.0313213	1.13786	0.440377	0	0
TCONS_00025137	LG04	11609320	11609336	-	u	637	4	0.95908	0	0.0235609	0.004425	0.0563653	0.000783126	0	0	0.521379	0.03405	0.0173117	0.453131	0	0.84313	0	0.696729	0	0.448441	0	0	0.816158	0.0766241	3.13206	0	0	0
TCONS_00027640	LG05	4961254	4961587	+	u	1097	4	0.36928	1.4246	0.0210011	0.0281826	0.00297175	0.0014503	1.46787	0.0262827	0.847075	0.23547	1.21305	0.807673	0.540172	0	0.461232	9.17e-05	0	0.816039	0	0.0536924	0.000505588	0.711005	0.827012	0.000144414	0.0255068	0
TCONS_00028265	LG05	8363316	8364007	+	u	1110	4	0.30678	0.128795	0.111854	1.17148	0	0.878649	0.610926	0.595845	0.340939	0.628402	0.71644	1.51373	0.533309	0	0.640475	0	0	0.753916	0.699448	3.23646	2.73781	0.720203	1.14974	0	0	0
TCONS_00028267	LG05	8363316	8364007	+	u	1068	4	0.0102633	0	0	0	0	0.000123714	0	0	0.0524845	0	0	1.24972	4.85209	0.614438	0.249239	0	0	0	2.41565	0.984987	0	0.663716	0.749557	0	0.718291	0
TCONS_00043575	LG08	8146525	8146794	+	u	654	4	0.967518	0.451726	0.762376	0.263131	0.762536	0.633195	0.495655	1.20174	0.78418	1.75898	0.747996	0.894997	0.560819	0.765878	0.247972	0.000531597	0.29305	0.236696	0	0.246005	0	0.358495	0.669115	0.418894	0.285232	0
TCONS_00051619	LG09	10348056	10348377	-	u	769	4	0.0035315	0.389059	0.0448209	0	0	0	1.28e-05	0	0	0	0	0	0	0.00646631	0.00340509	0	0.950781	0	0.0117133	0.672458	0.00854305	0	0	0	0.11171	0
TCONS_00051620	LG09	10348056	10348381	-	u	745	4	0	0	0.000648189	0	0.148823	0	0.266276	0	0	0	0	0	0	0.14202	0	1.20523	0	0	2.19224	0	0	0	0	0	0	0
TCONS_00051621	LG09	10348056	10348381	-	u	766	4	0.178299	0.000444852	0.1513	0	0.000159489	0.00596802	0.000125124	0	0	0	0	0	0	0.000919169	0	0	0	0	0.00711497	0.000324323	0.17713	0	0	0	2.62224	0
TCONS_00051623	LG09	10348056	10348381	-	u	752	4	0	0.00235577	0.0427699	0	0	0	0	0	0	0	0.166881	0	0	0.287764	1.4637	0.00402805	2.20742	0	1.26704	0.0346277	0	0	0	0	2.75914	0
TCONS_00056057	LG10	10867623	10873876	-	u	7124	4	0.343604	0.280777	0.236013	0.413145	0.836258	0.40285	0.0349667	0.0277191	0.126695	0.0847623	0.138495	0.100591	0.225899	0.0464895	0.033637	0.0422908	0.0156594	0	0	0.00866402	0.0182623	0.017097	0.0333606	0.0567811	0.0363729	0
TCONS_00058556	LG11	1617316	1617581	-	u	513	4	3.59926	1.11796	0.532334	4.52641	18.2643	6.01851	1.08603	1.2888	0.349223	10.2584	0.747563	0.63343	9.99837	0	0.174828	0	0	0.626272	1.13696	0	0.82806	2.1865	0	0	0.631796	0
TCONS_00058153	LG11	12786306	12786720	+	u	1032	4	0.155625	0	0.0871333	0	0	1.26905	0.00103921	0	0	0.153385	0	0.765353	3.73347	0	0	0	0.000173653	0.093122	0	0	0.0104136	0	0.000209597	0	0	0
TCONS_00063583	LG12	1639967	1640045	-	u	1745	4	0.084807	0.0811554	0.23495	0	0	0.30695	0	0.0723704	0	0.0620853	0.0720299	0	0	0	1.07717	0	0.206321	0.454694	0.887487	0.604102	0	0	0.914318	0.127753	0.668149	0
TCONS_00072053	LG14	2187422	2187633	-	u	1802	4	0	0	0	0	0	0.029185	0	0	0	0	0	0	0	1.35261	0.00546766	0.49353	0.46348	0	0.563235	0.237454	0	0	0.178378	0.735511	0	0
TCONS_00072056	LG14	2187422	2187633	-	u	2262	4	0.512328	0.287617	0.564375	0	1.75901	0.025283	0.00127177	6.11e-05	0	0.086202	0	0.56356	5.39e-05	0	0.565169	0	1.04114	0	0	0	0	0	0	0	0.247655	0
TCONS_00072065	LG14	2187422	2187639	-	u	2405	4	0.000884236	0.690377	0.518741	0.206218	0.184228	1.52493	0.0573044	0.457393	0.106085	0.0418629	0.398002	0	0.412378	1.58169	2.75247	1.09163	1.12763	0	0	0	0.18745	0.328163	1.50249	0	0	0
TCONS_00077871	LG16	3142934	3143281	+	u	744	4	0	0	0	0	4.68e-06	0	0	0	0.000132527	0.0171937	0.248316	0.0418323	3.92396	0	0	0	0	0.167235	0	0	0	0	0	0.364996	0	0
TCONS_00079761	LG16	6444322	6444618	-	u	649	4	0.009514	0	0.118755	0	0	0.364482	1.15151	0.674399	0.780543	0	1.50893	0.384683	0	0	0	0.000189026	3.80109	0.000106147	0.00368138	0.335038	1.60832	0.726632	2.78038	0	0.00867352	0
TCONS_00084673	LG17	9936476	9936666	-	u	1153	4	0.42609	0.542829	0.781498	0.314985	0.210339	0.525746	0.000136014	0.0411057	0.148376	0	0.179855	0.321678	0.33032	0	0	0	0	0	0	0	0	0	0	0	0	0
TCONS_00082771	LG17	10563711	10564748	+	u	2081	4	3.05728	3.48671	1.61002	7.69176	1.09119	4.20949	0.961873	1.50729	2.80651	2.5079	1.79255	2.04092	0.155976	1.3993	2.66417	0.0312781	3.33743	2.21993	1.8537	0.0339785	0.745493	1.77036	3.97901	1.08305	12.4463	0
TCONS_00082778	LG17	10563711	10564748	+	u	2076	4	0.278348	0.937539	0.409651	0.640314	4.27276	8.78328	0.106243	1.40059	2.0072	3.57003	1.95648	7.14612	17.8342	0.110067	0.000319203	2.85995	0.0321899	6.64e-05	3.03174	0.40303	0.822914	0.00121384	6.65419	11.1066	0.0337499	0
TCONS_00082800	LG17	10563711	10564748	+	u	1713	4	0.000964038	0	0.542229	0	0	2.3101	0.938974	0	0.213858	0	0.00278649	1.00216	0	0.706896	0	0	0	0	0	0.231633	0	0.601871	0	0	0	0
TCONS_00082801	LG17	10563711	10564748	+	u	1692	4	0	0.364254	0.0434024	0	0	0.000495053	1.44205	0.000591708	0	2.0091	0.0608963	0	0	0.000694949	0	0	0.688953	0	0	0	0	0	0	0	0	0
TCONS_00085332	LG18	3624718	3626872	+	u	2375	4	0	0	0	0	0	0	0.000803079	0	0	0	0	0	1.23541	0	0	0.0479155	0	0	0	0	0	0	0	0	0	0
TCONS_00085411	LG18	4216914	4217174	+	u	644	4	3.29e-05	0	0.243157	0	0	0	0.398991	0.188848	1.04614	0	1.45188	0	0	4.89261	3.25956	1.73496	1.7741	2.61258	7.66749	6.51922	18.3237	2.88708	4.68669	2.571	0	0
TCONS_00085524	LG18	5322489	5322546	+	u	652	4	0.867776	1.12552	0.387394	1.03831	1.38746	0.523445	0.242816	0.238807	0.165056	0.181457	0.135989	1.28938	0.427335	0.220271	0.30198	0	0.486256	0.171263	0	0	0	0.31448	0	0.359365	0	0
TCONS_00087843	LG18	7596472	7596918	-	u	1712	4	0	0	0.0692972	0	0.55196	0	0.0372906	0.0437134	0.225909	0	0	0	0	0	0.230746	0	0.000686008	0.494912	0	0	0.53785	0.825477	0.000911036	0.567613	0	0
TCONS_00087844	LG18	7596472	7596992	-	u	1776	4	0	0	0	0	0	0	0.00663973	0	0	0	0	0	0	0	0	0	0	0.000635618	0	0	0.108679	0.000399187	1.20633	0	0	0
TCONS_00090663	LG19	1656740	1656899	-	u	846	4	3.23751	1.05164	1.01164	0.192256	1.77364	1.22225	1.28069	1.75271	1.21597	2.75	0.311848	0.243314	1.36394	0	0	0	0	0	0	0	0	0	0	0	0	0
TCONS_00090801	LG19	3871374	3872109	-	u	1558	4	5.25192	19.2624	4.49385	1.96555	0	0.796064	5.37355	0.471357	0.353137	0.818923	2.53555	2.79923	3.05189	0.421615	0	0.441912	0.129659	0	0	0	0.601408	0.246797	0.123357	0.670499	0.307445	0
TCONS_00090802	LG19	3871374	3872109	-	u	1797	4	0.330528	0.0329462	4.2218	0.376428	0.667801	0	1.26212	2.48247	1.23155	0.0281497	2.64182	0.011812	0.00673957	1.48e-05	0.366953	1.19e-05	0	0	0	0.277711	0.156696	0	0.0193246	1.04e-05	0.363197	0
TCONS_00090804	LG19	3871374	3872109	-	u	1138	4	5.80096	15.7729	10.6425	4.78263	39.5718	53.6853	3.87144	7.22131	4.26195	19.1316	6.51643	36.336	26.9271	0	0.44568	4.32e-05	0	1.5011	1.34095	0.27468	0.0622505	0.64261	0.0557008	0	1.88526	0
TCONS_00090807	LG19	3871341	3872109	-	u	1830	4	4.27247	7.05514	5.8591	6.59116	11.4422	1.92846	6.88513	3.82115	2.80696	0.283993	0.551576	0.0385049	0.713154	6.5e-06	4.11e-05	7.12e-06	0	0	0	0	0.00206715	0	0.000460329	4.7e-06	0.00309792	0
TCONS_00090943	LG19	6372780	6372781	-	u	607	4	0	0	0	0	0	0	0	0	0	0	0	0	0	0	1.99769	0.774019	2.51646	0.0460981	0	3.02105	0	0	0	0	0	0
TCONS_00090944	LG19	6372780	6372781	-	u	632	4	0	0	0	0	0	0	0	0	0	0.156251	0	0	0	1.66513	7.52888	2.22926	5.23616	0	0	0.00121361	0	0	1.66103	0.996628	0	0
TCONS_00093519	LG20	491131	491188	-	u	447	4	0.000357473	0.00170687	0.00230429	0	0.166722	0	0.813511	0.645028	0.5746	0	0	0	0.258184	0	0	0	0	0	0	0	0	0.000261276	0	0	0	0
TCONS_00093520	LG20	491131	491246	-	u	491	4	1.11292	1.11612	1.73829	3.84241	12.3752	4.60459	2.12636	6.29317	0.163669	15.4068	0.476444	2.58182	3.14201	0	0	0.38463	0	0	0	0	0	1.36641	0	0	0	0
TCONS_00094188	LG20	5733072	5733262	-	u	1119	4	0	0	0	0	0	0	0	0	0	0	0	0	2.21896	0	0	0	0	0	0	0	0	0	0	0	0	0
TCONS_00095786	LG21	1960459	1960742	+	u	1284	4	0.117039	0.508053	0	0.161369	0.210059	0.0955698	0.100025	0	0.000450602	0.0197871	0	0.288343	8.68e-05	0	0	0	4.05e-07	0	0	0	0	0	0	0	0	0
TCONS_00095788	LG21	1960459	1960742	+	u	1281	4	0.140833	0.254576	0	0.011017	0.844787	0.351757	0.0820556	0	0.000777294	0.443064	0.000235855	1.21771	0.0178658	0	0	0	5.41e-07	0	0	0	0	0	0	0	0	0
TCONS_00095790	LG21	1960459	1960742	+	u	1209	4	0.0138686	0.272527	0.0731414	0.547817	0.0775785	0.372525	0.408783	0.296596	0.664564	0.0895926	0.563278	0.868429	8.88e-06	0	5.42e-06	0	1.05e-06	0	0	0	0	0.175516	0	0	0	0
TCONS_00100509	LG22	9617897	9618346	+	u	1318	4	0	0	0	0	0.144798	0	0	0.037571	0	0	0.00108919	0.00133883	0	0.000173618	0.000612911	0.43448	0.00201605	0.61574	2.89717	0	0.00127558	2.80346	0	1.7961	4.39565	0
TCONS_00100512	LG22	9617855	9618346	+	u	1338	4	0.50122	1.07435	0.654108	1.42877	4.46809	1.64856	1.0742	0.465159	0.573169	0.381665	0.497675	0.833881	0.403713	0	0.00392422	1.02558	1.41253	0	0.00117418	0	0	0	0.335286	3.08148	0.85105	0
TCONS_00100514	LG22	9617855	9618346	+	u	1364	4	0.109876	0.112023	0.198458	1.23375	0.680497	2.16919	0.000521795	0	0.285062	0.355911	0.543934	0.068575	0.437614	0	1.53674	0	0	2.35421	0	0.716356	0	0	2.85471	3.54982	2.26379	0
TCONS_00100517	LG22	9617938	9618346	+	u	1176	4	0.00234024	0	0.0382406	0	0	0.180369	0.0695368	0	0.0821549	0	0.163607	0.833301	0	0.559489	0.644023	0.64886	0.880918	0.000138351	0.00023687	0.095463	0	0	0.174524	0	0	0
TCONS_00100518	LG22	9617938	9618346	+	u	1202	4	0.319871	0	0.173417	0.390461	0	0.149077	0.19226	8.64e-05	0.285229	0.167715	0	3.07082	0.00280672	0.533518	0.944929	0	0.489384	0	0	0.018477	0	0	0.497015	0.00329141	0.22249	0
TCONS_00100519	LG22	9617897	9618346	+	u	1062	4	0	0	0	0	0.93884	0	0	0	0	0	0	0	3.91115	2.94007	0	0.737965	0	0.101315	4.02011	0	0	0.00535544	0	0.853866	1.50834	0
TCONS_00100522	LG22	9617938	9618346	+	u	715	4	1.27408	0.758446	1.21719	1.03559	0.127742	0.0335765	0.185894	0	0	0.311487	0.340682	0.165683	0.458945	0	0.663507	0.222682	0.32622	0.00244031	0.6761	0	0.24814	0.468943	0	5.61096	0	0
TCONS_00100523	LG22	9617897	9618346	+	u	721	4	0	0	0	0	0	0	0	0	0	0	0	0	0	1.60565	4.50655	1.9884	3.27369	0.854986	0.0162783	0	0	0	0	0	0	0
TCONS_00100524	LG22	9617938	9618346	+	u	626	4	0.128931	0.968636	1.16414	0.668221	0.511899	0.124548	1.5968	0.519681	0	0.767736	0	0.296566	0	0.0107757	1.16364	0	0	0.984191	0	0.638452	0.1392	0	0	0	0	0
TCONS_00106319	LG24	4615102	4615617	+	u	1266	4	0.402212	0	0	0	0	0	0	0	0	0	0	0	0	0.000285708	0	0	0	0	0	0	1.22409	0	0	2.84139	2.58403	0
TCONS_00111386	scaffold_1545	3136	3171	-	u	1092	4	0.53059	0.309038	0.151233	0.240013	1.58e-05	0.214861	0.439691	0.427722	0.412766	0.10409	0.433206	0.075056	9.27e-06	0	0.0998131	0.0520972	2.35e-05	1.36e-05	0.121737	0	0.102551	0	2.01e-05	2.35e-05	0.147908	0
TCONS_00113115	scaffold_2241	13244	13287	-	u	2649	4	1.69281	1.99709	1.93175	7.25697	4.45125	3.42937	8.19264	1.31561	2.14479	3.24274	1.51622	0.144705	6.84232	0.000203586	0.362568	0.208424	0	0.702212	0	0.00174022	0	0	0	0.576413	0	0
TCONS_00113754	scaffold_2679	2543	2813	-	u	825	4	0.0134831	0	0.0180044	0.183721	0.0276612	7.36e-06	0	0	0	0	0	0.0199154	0	5.79505	15.5603	23.3267	23.4209	2.92002	10.8662	0.0867738	1.11519	4.18204	4.85409	10.0407	23.629	0
TCONS_00114582	scaffold_522	97137	97146	+	u	712	4	0.221108	0.682327	0.348556	6.62312	0	2.63291	1.2772	1.987	2.94986	3.14046	2.00031	2.16304	0.631054	0	1.26731	0.350916	0.00912001	1.4921	3.93171	4.4826	5.25933	0	0.961527	0.346095	0	0
TCONS_00116107	scaffold_821	16484	16761	+	u	595	4	0.59584	1.78283	0	0	0.162002	0.344964	0.142144	0.0487876	0.334311	0	0.0628381	0.961713	0	1.22467	0.995211	0	0	0.47097	0	0	0	0.665455	1.41483	0.250754	0.903342	0
TCONS_00116702	scaffold_931	54232	54277	-	u	682	4	0	0	0	0.0578128	0	0	0	4.88e-06	0.000423496	0	0	0	0	0.482091	1.5572	1.21558	0.990923	0.697202	0	0.574189	0	0.487203	0.0268373	0	0	0
TCONS_00085418	LG18	4402352	4403027	+	u	1921	4	0.169539	0.388917	0.17962	0.303998	0.123027	0.0472564	0.0283295	0.128088	0.939338	0.595548	0.0678689	0.538542	0.0132813	0.152459	0.108704	0.042502	0.313489	0.176173	0.105302	0.11142	0.145991	0.214753	1.42e-06	5.41e-06	1.27e-06	1.67e-06
TCONS_00034895	LG06	2193604	2193863	-	u	1127	4	0.177634	0.288521	0.474571	0.204334	0.441752	0.122056	1.21528	1.21104	1.31493	1.89275	1.24051	1.31355	0.557324	0	0.171852	0	0.0624847	0.170271	0.140254	0.205266	0.583483	0.460169	0.144647	0.182938	0.179098	1.34e-05
TCONS_00106309	LG24	4615102	4615617	+	u	1822	4	0.32671	1.87876	0.264412	1.13066	0.293305	0.59459	0.796944	0.631627	1.08425	0.45419	2.16406	0.846591	0.268473	0	0.27437	0.622638	0.848031	0	0	0	0.339144	0	0	0	0	3.98e-05
TCONS_00116073	scaffold_808	57276	57707	-	u	1178	4	0	0.00344629	0.032815	7.65e-06	0	0	0	0	1.93e-05	0.00456887	0	2.3e-05	0	0.000267212	0	0.00332191	0	0.00175816	0	0.00476549	0.70862	2.0168	0	1.4907	1.07652	5e-05
TCONS_00110070	scaffold_1185	39724	40129	+	u	1069	4	0.163003	9.72e-05	0.0778029	0.711587	0.00757582	0.130565	2.15e-05	0	0.000131878	0.000244914	0.338813	2.2863	3.98002	1.70256	0.0596657	0.749789	0.917788	0.10113	2.28125	0	0.000720807	0	0	1.13639	0.786549	0.000144961
TCONS_00082773	LG17	10563649	10564748	+	u	1809	4	0	0.0669087	0	0	0	0.0976672	0	0.490266	0	0.00040691	0.00838028	0	0	0	0.228066	0	0.00130034	0	0	0.00853139	0	0.592144	0	0.244304	0	0.000153759
TCONS_00112576	scaffold_1972	6394	6851	-	u	1319	4	0	0	6.09e-05	0	0	0	0.0691949	0.073634	1.9e-05	0	0.000194061	0	0.000272605	0	0	0	3.29e-05	0.000110921	0.54609	0.887325	0.507968	0	0	0	0	0.000156016
TCONS_00005286	LG01	7529767	7530341	-	u	1662	4	0.199733	0.330199	0.0257467	0.52221	0.12805	0.874898	0	0.233805	0.114874	0.0370181	0.200039	0.690186	0.0034729	0	0.755909	0.437106	0.000919711	0	0.156682	9.09e-06	9.8e-05	1.06e-05	0.00242885	0.159911	0.191408	0.000319607
TCONS_00082780	LG17	10563711	10564748	+	u	1747	4	0.210554	1.97483	0.0026791	0.00107718	0.525461	1.54327	0.713225	1.88267	0.94638	0.365814	0.538598	0.216456	0.0535993	0	1.06105	0.186854	0.00975156	1.00155	2.24945	0.485727	0.39665	1.46305	0	0.484315	0.00015879	0.000332416
TCONS_00027641	LG05	4961254	4961587	+	u	1094	4	1.8206	1.67861	1.5421	2.31153	0.607634	0	1.60348	2.99489	2.68196	0.0226651	0.0137485	0.0014464	0.476183	0	0.590214	0	0	0.848668	0.000600535	6.53628	0.00164728	0.000832042	0.00415761	0.000913104	1.2269	0.000356371
TCONS_00044968	LG08	309592	310111	-	u	1589	4	0.153643	0.000170366	0.353917	0.00272606	0.000800618	1.68024	0	0.040149	0	2.07242	0.000127737	1.56613	0	0.702968	0.000407061	1.45984	1.49979	0.188924	1.03289	0	0.431325	0	0	0	1.0387	0.000365919
TCONS_00113690	scaffold_2635	3222	3735	-	u	1208	4	0.292552	1.7011	0.425292	1.24531	0.243156	0.400924	0.657021	0.763335	0.81159	0.839027	0.577615	0.932339	0.000718492	0.00776051	0.447636	0.00361505	0.768802	0.147649	0	0	0.438955	0.182467	0.203683	0.00268459	0.248179	0.000441042
TCONS_00116072	scaffold_808	57280	57707	-	u	1174	4	0	0.0369102	0	0.077675	0	0.0626526	0	0	0	0.0411135	0	1.61e-06	0	0	0	0.855478	2.85178	6.48e-05	0	1.55619	0	0.887912	0	0	0.000731356	0.000502101
TCONS_00017736	LG03	1926115	1926847	-	u	1429	4	0.0561776	0.141054	0.0562076	0.51989	0.465387	0.267619	0.521772	0.931971	0.431047	1.28126	0.384467	0.413166	0.153132	0.216176	0.96756	0.00170009	0.651704	0.516731	3.03e-05	1.66e-05	0.459547	0.407703	4.3894	4.81799	2.96011	0.000517144
TCONS_00066867	LG13	8198165	8198478	+	u	870	4	1.2689	3.34891	1.57469	5.2063	1.95333	3.22027	5.71223	0.513984	2.10366	2.4885	0.868165	1.77611	3.29579	0.0100204	0.857399	3.05256	0.00240351	0	0.066538	7.86878	0	11.9702	4.68449	1.50815	14.8084	0.00276427
TCONS_00091231	LG19	8303247	8306578	-	u	4438	4	0.780496	0.907511	0.491393	1.22275	0.523191	0	0.500534	0	0	0.147203	0.126491	0.0518692	0.889746	0	0	1.051	0.339806	0	0	0.254191	0	0.954585	0	0.329182	0.101338	0.0062052
TCONS_00025135	LG04	11609315	11609336	-	u	648	4	0	0.00101306	0	0.000434846	0.000166875	0	0.00130504	0.000308067	0.0158595	0.000658193	0.000236807	0	0	0.200709	5.76978	6.33111	0.0719213	0.00012456	0.753241	0.0186609	0.00292941	0	1.25091	0.0191718	0.0267795	0.00703445
TCONS_00082785	LG17	10561267	10564748	+	u	3899	4	0.00374918	0.00994964	0	0.446903	0.182697	0.232159	0.782297	0.00447335	0.654964	0.236349	0.109349	0.432091	0.000431373	0.0364292	0.030044	0	0.0232662	0.00195472	0.127947	0.599341	0.000155243	0	0.096042	0.253786	0.00628584	0.00770686
TCONS_00102612	LG22	10364734	10369506	-	u	5333	4	0.374972	0.218317	0.515499	1.32389	0.810006	0.988768	0.62048	0.0173772	0.0047787	0.325922	0.000156321	5.71e-05	0.593635	0	0.00411605	0.0645134	0.191522	0.0556515	0.108169	0.671235	0.000563643	0.0508549	0	0.0855889	0.111589	0.0112602
TCONS_00091225	LG19	8309699	8309851	-	u	1208	4	0.421738	1.79134	0.506717	0	0.126459	0	0.0887294	0.219024	0	0.321372	0	0.303562	0	1.17265	0.101946	0.806009	0.549383	0.153197	1.80622	0	1.80627	1.9783	0.0470316	2.65967	2.15001	0.0968422
TCONS_00009053	LG02	5060429	5061551	+	u	1607	4	4.94455	5.90703	3.71002	5.06635	6.55095	3.1644	3.48699	0.829405	1.15944	0.975128	2.03956	2.55162	6.91994	0.515049	0.309469	0.0911745	0.243386	0	0.239417	0.0124539	0.0757583	0	0.0964919	0	0.501437	0.106811
TCONS_00072066	LG14	2187422	2187639	-	u	2861	4	0.306227	0.53933	0.0951954	0.00532077	0.244597	0.884023	1.52509	0.939361	1.14198	1.40247	1.18673	0.861413	0.262623	0	1.41163	0	0	0.000161495	0	0.00795828	0	0.00035795	0	3.36224	0	0.111687
TCONS_00005287	LG01	7529767	7530341	-	u	1635	4	0.000458506	0.312521	0.109345	0.425746	0	0.234489	0.0254733	0.000109471	0.0600121	1.18076	0.290915	0.283398	0	0.101297	0.493283	0.310272	0.460288	0	0.166567	0	0.80602	0.707118	0.768349	0.00471357	0.353913	0.123966
TCONS_00100546	LG22	9649995	9650168	+	u	721	4	0.082375	0.187975	0.127545	0.0244866	0.561708	0.0327754	0.205327	0.239013	0.214874	0.269305	0.33978	0.515928	0	0.519864	0.221787	1.01007	0.177004	0.888606	0.860883	0.473829	1.11683	0.796715	2.77792	0.947341	2.44928	0.155145
TCONS_00082789	LG17	10561270	10564748	+	u	3901	4	0.168306	0.571777	0.505054	0.838151	0.98109	0.111382	0.124556	0.603158	0.0111356	0.51966	0.00246507	0.695486	0.411431	0.0125119	0.0646163	0	0.0258046	0.202834	0.0331125	0.156844	0.349599	0.284425	0.293577	0.0973737	0.0458632	0.192482
TCONS_00007870	LG01	24534520	24534787	-	u	843	4	0.696502	1.54403	0.843665	3.83629	1.13146	4.41073	0.173451	0.112578	0.317309	2.18824	0.295968	1.29659	4.12851	2.37658	1.27329	1.39246	1.5176	0.901471	3.82675	0.117266	0.398396	1.5634	2.22357	4.59963	2.47461	0.227444
TCONS_00041155	LG07	7735417	7735613	-	u	799	4	0.0539863	0	0.209428	0	0.0573444	0.321796	0	0.119292	0.524279	0.0990951	0	0	0	0	0	0.403404	0.208473	0	0.530312	0	0.529117	0	0.598815	0.917494	0	0.278909
TCONS_00100515	LG22	9617938	9618346	+	u	1199	4	0.0456009	0.0615885	0.115128	0.0120429	0	1.06733	0.0371904	0.0746169	0.28574	0	0	0.182575	0	2.66525	0.223842	0.0778926	1.59679	1.00503	0.485544	0.114237	1.6388	2.34515	1.58818	0.846822	2.13502	0.280887
TCONS_00106310	LG24	4615102	4615617	+	u	1732	4	0.00102721	0.773393	0.0921212	1.21288	0.88921	0.330463	0.147082	0.186367	0.270514	0.169056	0	0.252911	0.426951	0.582234	0.736566	0.931162	0.391652	0.00129825	0.749299	0	0.514515	0.370643	0.778042	0.153476	0.890371	0.302248
TCONS_00090803	LG19	3870625	3872109	-	u	1887	4	0	0.532342	0	13.0928	8.13831	11.3678	0.000691588	0.00381688	0	9.50051	0	12.769	12.3997	0	0	0	0	0.616407	0	0.000382882	0.292782	0.111699	0	0	0	0.309358
TCONS_00090838	LG19	4414052	4414397	-	u	861	4	1.47384	2.43399	1.22368	1.35559	0.640694	1.52339	1.16857	0.593831	1.32551	1.57862	1.69218	1.06852	0.790416	0.418588	0.141582	2.19489	1.42545	0.674769	0	0.413866	2.00127	0	0.655806	0.14092	0.34926	0.32073
TCONS_00025138	LG04	11609320	11609338	-	u	642	4	0.0113676	0.00827327	0.708161	5.9833	0	2.64149	0	0.762306	0.505195	0.000196515	1.41649	0.681962	0.0944322	2.50339	5.03293	3.44036	9.16158	0.00119189	3.96424	0.118995	0.19707	2.75714	1.92904	2.9491	5.56143	0.325762
TCONS_00025139	LG04	11609320	11609338	-	u	2616	4	0.281836	0.224098	0.35019	2.17451	1.15368	2.15283	0.355057	0.104059	0.292752	0.898549	0.398175	2.09651	0.291673	1.08963	1.35e-05	0.0788194	0.00159506	0.625747	0.000723103	1.05999	0.62378	0.291194	2.24106	0	0	0.338272
TCONS_00071994	LG14	2083005	2084340	-	u	2285	4	1.72108	1.2115	1.8012	2.69695	3.22415	4.32685	1.9805	0.9247	1.79372	1.44855	2.27217	3.52323	1.23067	0.00224362	0.110671	0	0.807964	0.751963	2.86336	3.62925	1.57828	0.522994	3.61895	2.01756	1.74407	0.347168
TCONS_00031093	LG05	9468485	9468837	-	u	1062	4	0	4.49e-06	0	0.0274287	1.2e-05	5.72e-06	0.0799241	0	1.01e-06	0	0	1.94e-06	0	0.408159	0.185259	0.277248	0.178487	0	1.72472	1.92191	0.371382	1.93634	0.41542	0.659186	0.576447	0.389981
TCONS_00072057	LG14	2187422	2187633	-	u	1922	4	0.157192	0.0658093	0	0	0.567346	0.0987917	0	0	0.0631988	0.0409913	0	0.319985	3.11285	0.616234	0.192449	1.73693	0.00580507	0	0	0	0	0.176976	0	0.00444438	0	0.405211
TCONS_00009055	LG02	5068764	5069078	+	u	684	4	7.61885	13.7477	9.71074	13.9538	12.6314	16.1054	20.8298	10.0428	11.909	12.9223	8.83934	12.2931	8.56059	3.29461	4.15278	5.41635	7.91038	0.104613	8.84059	7.01312	2.75592	2.56311	6.63327	5.92651	0	0.418806
TCONS_00017737	LG03	1926306	1926847	-	u	1602	4	0.126452	0.221761	0.243589	0.544936	0	0.98469	0.165449	0.30891	0.915761	0.266233	0.776098	0.0578496	0.21822	0.737555	3.11e-05	0.297632	4.12e-05	0.36304	1.20802	0.522372	1.46547	3.06254	0.328094	1.07467	2.17548	0.429955
TCONS_00035285	LG06	7947524	7947631	-	u	710	4	0	0	0	0.0279402	0	0	0	0	0	0	0	0	0	0.103907	3.08732	1.72062	14.4003	1.90406	3.17144	1.17086	0.374001	1.52572	3.554	5.50879	3.7468	0.442273
TCONS_00017372	LG03	292497	298183	-	u	7214	4	0.0931916	0.331986	0.242594	0.640336	0.667591	0.663481	1.70856	0.798488	0.70257	0.478633	0.532118	0.48743	1.40283	0.119378	0.332943	0.158102	0.173049	0.54166	0.0984336	0.639967	0.837301	0.374843	0.156423	0.204931	0.323626	0.45666
TCONS_00082799	LG17	10563649	10564748	+	u	2122	4	0	0	0.220608	0	1.40346	0	0	0.552606	0.648926	3.40102	0.0124248	0	0.0544034	0.102889	0	0	0.00144475	0	0	0	0	0	3.18356	1.93106	1.00103	0.501389
TCONS_00100508	LG22	9617938	9618346	+	u	1100	4	0	0	0	0	0	0	0	0	0	0	0	0	0.000426063	0.000789698	0	0.0652492	0	0	0.970639	0	0	0	0.116566	0	0	0.541319
TCONS_00095797	LG21	1960459	1960742	+	u	660	4	0.747382	0	0.201719	0.554123	1.72442	0.234256	0.65528	0.108967	0.661883	1.80889	1.01746	0.423914	0.265374	0.214953	0.312011	0.66436	0	0.17975	0.260054	0.382251	0.580068	1.11625	2.15446	0	1.50383	0.550416
TCONS_00028516	LG05	10578342	10578875	+	u	1235	4	0.000110602	0.12728	0.00029165	0.000131678	4.77e-05	2.34e-05	0.00017526	0.000105955	0.056548	0.0251703	0.167502	0.000134943	6.84e-05	3.51332	0.901156	3.86062	2.6719	0.35825	0.0012997	0.000176544	0.904772	0.149604	2.02716	1.54266	4.46631	0.554993
TCONS_00072055	LG14	2187422	2187633	-	u	1911	4	0	0	0	0	0	0	0	0	0.0182803	0	0	0	0	0	0	0	0	0.307363	0	0	0.22492	0	0	0	0	0.565089
TCONS_00110071	scaffold_1185	39721	40129	+	u	1072	4	0.000942295	0.000460472	0.0851078	0.51303	0.00205567	0.134045	2.46e-05	0	0.501779	0.435391	0.305171	1.12181	1.15517	0.33861	0.0556325	0.470001	0.793141	1.23542	0.441521	0	0.000600275	0	0.589402	1.08446	3.51329	0.626225
TCONS_00023874	LG04	2367262	2367869	-	u	802	4	0.38405	0.741984	0.989722	0.28314	2.30047	0.866546	0.563421	0.217027	1.16276	0.625567	0.252526	3.27202	0.37786	4.55787	3.75194	3.13556	2.99541	3.34502	4.52263	4.5082	4.26312	4.33514	13.5971	12.7866	4.34504	0.644925
TCONS_00082782	LG17	10561267	10564748	+	u	3904	4	0.362834	0.374905	0.0136906	0.254334	0.724861	0.00262784	0.0149524	0.00464131	1.01368	0.218515	0.0805837	0.43091	0.000347298	0.048142	0.0274762	0	0.12117	0.217511	0.0975266	0.123679	7.36e-05	0.0312534	0.10862	0.167714	0.0288577	0.678922
TCONS_00112573	scaffold_1972	6394	6688	-	u	1193	4	0	0	0.0770314	0	0	0	0	0.158277	1.52e-05	0.496293	0.0514957	0	9.25e-05	0.173845	1.0162	0.5023	0.0686762	1.36551	2.16223	0	0.510454	0.258128	0	0	0.000107938	0.691096
TCONS_00113687	scaffold_2635	3222	3687	-	u	1153	4	0.507952	0.381775	0.304142	0.521522	0	0.498528	0.413085	0.111928	1.36438	0	0.559572	0.492945	0.445739	0.267908	0	0.15589	0	0	0.202334	0	0.296935	0.285275	0.0175087	0	0	0.79005
TCONS_00025133	LG04	11609320	11609336	-	u	643	4	0.000732514	1.05396	0.000126906	0.556017	1.87066	0.000239613	0.532316	0.84812	0.960951	1.05693	7.8e-05	0.233602	0	8.02974	2.78243	3.83158	2.4742	0.360411	2.85255	3.05166	2.78315	1.65728	4.72047	5.75907	10.8858	0.840464
TCONS_00113111	scaffold_2241	12638	13280	-	u	2161	4	1.09455	2.50896	2.45969	1.22558	1.8918	0.535425	4.63184	1.70267	0.624006	0.320082	0.667737	0.0814025	5.18485	1.30958	2.30747	1.79286	2.69263	1.1681	0.961884	2.04166	3.15232	2.98063	2.83568	2.76512	2.03823	0.844166
TCONS_00028515	LG05	10578342	10578875	+	u	1083	4	0.0883885	0.267982	0.0525325	0.355568	0.421957	0.0373824	0.25133	0.136583	0.234764	0.0678487	0.336588	0.565275	0.184967	2.23092	0.811566	0.690027	1.17491	0.356781	2.69672	1.70706	0.198145	2.88024	2.26048	3.01037	7.94784	0.864446
TCONS_00008767	LG02	2320164	2320490	+	u	1001	4	0.34429	0.000494862	0.0691784	0.906634	0.373146	8.97e-05	0	0.0473584	1.08761	0.00127378	0.317318	0.575516	0.432623	2.41711	0.328102	1.70988	1.25795	1.27499	1.26273	0.000103756	0.667184	1.82598	0.842783	0	1.08463	0.890272
TCONS_00110732	scaffold_1346	12147	12375	-	u	1032	4	0.0505867	0	0.112477	0.0347575	0	0.194088	0.0242709	0.0358367	0	0.237109	0.0829351	0	0.0385441	0.118074	0.873916	0.421411	0.659691	0.312676	0.246395	2.16953	0.699868	0.821124	0.387802	1.04912	1.04085	0.897195
TCONS_00105557	LG23	6759429	6760455	-	u	2263	4	0.10535	0.199666	0.318605	0	0	0.0807218	0.193345	0.0531961	0.0277492	0	0	0.204169	0	0.183142	0.327439	0.221307	0.0526243	0.313235	0.148077	0.390406	0.00340029	0.0585147	0	0	0.600827	0.909728
TCONS_00058162	LG11	12786306	12786720	+	u	895	4	0.365917	0.515315	0.820974	1.06625	1.52031	0.847098	0.297557	0.512549	0.249772	0	0.525979	0.236277	0.57542	0	0.225163	0.452011	0	0.411151	0	0.250085	0	0.461635	0	0	0	0.910861
TCONS_00041461	LG07	10951345	10951951	-	u	1094	4	0.463197	0.439341	0.141987	0.0333092	0.376834	0.179873	0.839035	0.247381	0.136968	1.10104	0	0.471118	4.19235	0.647119	0.775555	1.64823	1.56363	2.03257	0.254372	1.88855	0.955604	2.08892	0.693017	2.8247	2.8085	0.914043
TCONS_00085354	LG18	3753985	3754408	+	u	8902	4	2.85162	3.94576	3.06219	3.50077	3.41682	2.62037	2.72482	2.04308	2.29712	2.26721	2.93249	2.96147	3.14236	0.563829	1.31993	0.867377	1.27195	1.0806	1.31405	1.7089	1.56606	1.57697	1.4515	1.16854	1.19522	0.921969
TCONS_00113762	scaffold_2679	2543	2813	-	u	1174	4	9.11e-05	0.266761	0.185574	0	0	0.00140596	0.362699	0.0387215	0.0170254	0.113255	0.0813758	0	0.171518	0.046106	0.00464898	0	0	0	0.000280455	0	0.00201621	0	0	0	0.077572	0.982865
TCONS_00079762	LG16	6444322	6444618	-	u	634	4	0.0423697	0.947689	0.432349	0.253426	0.0813752	5.06791	0.451303	0.0875181	0.637936	0.00847148	0.00178381	0.355237	0.917213	0	0	0.455008	1.48498	3.03807	3.632	1.17902	0.8647	4.4777	0.00033051	5.56061	0	1.0935
TCONS_00025420	LG04	12641228	12641344	-	u	782	4	11.8885	20.9277	11.4594	9.47604	7.98398	7.3323	10.8541	11.4115	17.2103	9.97974	16.5874	12.8189	6.88927	0.529511	1.68647	0.48019	0.986574	0.626157	1.71223	1.17925	0.708567	0.172276	1.28734	0.164559	0	1.14281
TCONS_00028518	LG05	10578342	10578875	+	u	1129	4	0.364402	0.141632	0.148566	0.374627	0.595693	0.0688604	0.180692	0.308723	0.351142	0.156298	0.381106	1.55791	0.213752	0.208918	1.1729	1.26857	0.856828	1.25448	15.6187	0.857404	0.981909	3.11403	4.04455	3.79587	0.00276637	1.16147
TCONS_00082634	LG17	8912870	8913323	+	u	1172	4	0.00924655	0.0475503	0.00238956	0.0269026	0.0155161	0.0286887	0	0	0	0	0	0.0313421	0	0.00186863	0.208227	1.10449	0.000865153	1.03297	0.00414034	0.640781	1.28701	0.791972	0.0349732	0.0044791	0.0197336	1.19319
TCONS_00116071	scaffold_808	57280	57707	-	u	1149	4	0	0	0	0	0	0.0872646	0	0	6.13e-06	0.0533053	0.0286145	1.54e-05	0	0	0	0	6.15e-05	0.396455	0	2.92e-05	0	0	0	0	0	1.2287
TCONS_00092621	LG20	6360460	6360788	+	u	2175	4	29.9074	51.0095	29.6165	40.2932	30.904	37.7948	35.2384	8.47297	20.1364	17.7576	45.6522	39.868	47.1129	9.79132	9.76282	5.88408	16.0096	5.8314	24.4685	0.159872	3.94608	5.18185	18.9858	43.1443	15.3427	1.23933
TCONS_00116700	scaffold_931	54232	54275	-	u	624	4	0	0	0	0	0	0	6.49e-05	0.0356994	0	0	0.00884246	0.362897	0	0.00582982	2.30236	1.27661	0.199308	8.13e-05	3.09606	3.38648	4.95773	0.000895751	5.6972	0.724972	1.96786	1.26478
TCONS_00025140	LG04	11609320	11609338	-	u	636	4	1.21209	3.80061	1.94183	3.00585	2.49114	3.75597	0.307038	0.246165	1.6492	1.66114	0.295509	4.69558	1.52605	0.569497	1.51567	0.199599	1.1757	7.05888	1.08202	1.28068	5.37113	0.824515	3.55626	11.0977	5.54359	1.28141
TCONS_00091223	LG19	8303247	8306578	-	u	4804	4	0.690639	1.01182	0.863726	1.64864	3.32868	3.16263	1.1028	0.659202	1.78655	2.04566	2.74548	3.56913	0.978556	1.71753	2.3755	0.490704	2.86058	2.45817	3.26571	1.68681	1.60747	0.668301	3.34204	3.07105	2.40491	1.29248
TCONS_00110610	scaffold_1306	9748	10296	-	u	841	4	4.54392	4.41277	5.60765	4.04701	5.58718	5.41302	3.21999	3.87856	3.59452	4.02395	4.57147	3.0628	1.3882	0.651811	1.25056	1.85491	2.05845	2.62439	1.95868	2.08316	2.34324	0.389297	0	1.42283	1.31482	1.31528
TCONS_00025134	LG04	11609320	11609336	-	u	2620	4	0.130916	0.455151	0.155228	0.294752	0.177358	0.0937798	0.35543	0.226601	0.0123469	0.139665	0.184041	0.000635147	0.00229788	0.928937	2.37845	3.02907	2.20637	0.0750465	4.60051	0.391451	0.098281	1.25209	0.806863	0	0.675445	1.32723
TCONS_00071995	LG14	2083005	2084340	-	u	2013	4	0.0063283	2.01171	1.78708	1.0461	0.218844	3.42248	0.71555	0.344832	0.879201	2.96644	2.94606	0.912305	11.3374	0.85121	1.0553	0.329934	0.00243742	0.454369	0.000175895	0.149428	9.57e-05	0.000222371	0	0.802271	1.80755	1.33183
TCONS_00114587	scaffold_522	97137	97146	+	u	718	4	2.22197	1.83535	1.95075	0.795874	7.116	1.64557	0.394807	1.27027	0.102707	0	0.138399	2.72976	7.78e-05	3.28548	3.72993	5.08228	1.08967	0.00474558	18.6035	0	0.0247823	0.00132787	10.5899	4.1714	7.94245	1.3426
TCONS_00116698	scaffold_931	54232	54272	-	u	700	4	0	0	0	0	0	0	0.0501084	7.8e-06	0	0	0	0.00120178	0	2.76169	1.9272	3.65946	2.77864	2.14765	1.37722	0.520792	1.58882	0.960524	0.361096	5.4126	3.96837	1.34496
TCONS_00044965	LG08	309360	309450	-	u	1283	4	2.35522	5.71687	3.94874	4.17304	3.77434	1.20774	0.787464	1.10671	0.580416	0.871649	1.58999	3.46753	1.90112	5.3498	2.42781	2.22269	2.83464	2.0418	3.25112	2.50385	4.11533	1.24215	1.60114	2.26174	3.26192	1.35985
TCONS_00091228	LG19	8303247	8306578	-	u	4154	4	0.0108017	0.232118	0.341142	1.1055	0.849814	1.62136	2.11155	1.17581	0.71437	0.147417	0.349595	0	0	0	0	0.000439448	0.0560912	0.340096	0	0.177956	0.486616	0.0979594	0	0.285086	0.0591813	1.39866
TCONS_00082779	LG17	10563711	10564748	+	u	2084	4	0.219992	1.78531	2.12462	1.35826	1.91325	2.62096	0	0.536358	1.55568	7.38762	3.89522	2.4113	0.395119	2.49679	2.12434	0.0733077	4.62093	2.63009	11.0012	0.845074	0.838145	0.253919	3.57956	2.79072	3.16275	1.52426
TCONS_00116699	scaffold_931	54232	54272	-	u	894	4	0.243514	0.10843	0.0643472	0.55018	0.023258	0.0895135	0	0.0232568	0.18275	0.326135	0.194694	0.613858	5.63e-05	0.44381	0.532714	2.53853	1.24227	1.28367	1.89067	1.42683	2.38157	2.9831	6.44474	1.12766	1.54651	1.61663
TCONS_00090693	LG19	2165815	2167081	-	u	1568	4	0.410002	0.0949849	0.121523	0.122712	0.4428	0.498819	0.338125	0.180382	0.231385	0.252968	0.0788594	0.0398937	0.0682843	0.929972	1.10056	1.69701	2.26255	0.73123	0.478081	1.03457	1.57037	0.384101	0.604198	0.680718	0.57719	1.61919
TCONS_00100520	LG22	9617855	9618346	+	u	1104	4	0	0	0	0	1.93438	0	0	0	0	0.00795088	0	0	0.322912	1.20123	0.168928	0.361391	0	0.641162	3.69132	0.804125	4.42953	0.0420874	2.31668	1.63468	1.10032	1.6383
TCONS_00082777	LG17	10563711	10564748	+	u	1750	4	0.633188	1.09302	0.646288	0.00105847	2.50647	0.0168916	1.25112	0	1.48809	0	2.72881	0	0.00175413	0.000479749	0	0.00302094	0	0	0.290077	0.413824	1.58646	0.012813	0.576913	0	0	1.66833
TCONS_00005372	LG01	9748145	9749139	-	u	1453	4	0.396595	0.779927	0.319603	0.394353	0.954025	0.621096	0.123552	0	0	0	0.455592	0.393082	0.2071	1.13144	0.0211378	0	0	0.624887	1.43375	1.09185	0.162915	0	1.06964	0.0554112	4.23e-05	1.67411
TCONS_00057229	LG11	8719543	8719716	+	u	890	4	0	0	0	0	0	0	0	0	0	0	0	0	0	0	0	0.255384	0	2.05714	1.08003	3.74959	11.5059	8.03085	3.75786	0	1.87723	1.7079
TCONS_00090809	LG19	3871341	3872109	-	u	1171	4	28.1537	79.4469	49.5833	76.9323	51.1662	32.3301	6.91987	8.30423	7.43149	8.38959	16.9099	14.502	8.95112	0	0.000186634	0	0.000207797	0.0359114	0.00367885	0	0	0.00274773	0.000137634	0.424905	0.00611824	1.76444
TCONS_00116703	scaffold_931	54232	54277	-	u	1324	4	0.0938935	0.19196	0.107997	0.356025	0.440731	0.183954	0.276717	0.201574	0.282313	0.217788	0.41409	0.23166	0.195046	0.381639	2.09371	0.486137	1.03332	0	0.259448	3.12488	1.33555	1.42235	1.6427	3.64409	3.25166	1.83634
TCONS_00025143	LG04	11609320	11609338	-	u	983	4	0.165699	0.463307	0.36395	0.388785	2.23134	2.01683	0.260604	0.22304	0.102976	0.0690971	0.334239	0.423796	0.176763	5.35679	4.61703	5.48868	3.30083	2.84135	11.5258	0.621654	4.57761	1.79224	5.65396	2.56162	8.8373	1.86563
TCONS_00111273	scaffold_1489	16974	17420	-	u	1174	4	0	0	0.203222	0.0445686	0	0	0.0396938	0	0.0457101	0.0297909	0.205031	0	0.111496	0	0	0	0	0	0	0.340872	0	0	0.621602	0.35525	1.42451	1.89689
TCONS_00024629	LG04	5964376	5964659	-	u	1683	4	0.0584578	0.616736	0.0872061	0.397494	0.0289485	0.112954	0.30083	0.0294397	0.224894	0.513887	0.086598	0.45212	0.114005	2.22575	0.249096	0.368179	0.0725873	1.40146	3.48258	0.584257	2.1696	1.43412	2.7552	1.10862	2.89883	1.97168
TCONS_00051622	LG09	10348056	10348381	-	u	803	4	5.53e-05	4.95e-05	0.0673249	0.432541	1.24298	0.559298	0	0.000117042	0.781365	0.000115448	0.748965	1.20572	18.405	1.90065	0	0	0.000268474	0.000379802	0	1.86475	0.000541142	0	9.22634	0	0	1.97369
TCONS_00082792	LG17	10561270	10564748	+	u	3896	4	0.00453115	0.0358455	0.00121834	0.0327666	0.138624	1.3435	0.837982	0.453833	0.612623	1.80316	1.07143	0.440626	3.73276	0.00282707	0.0901645	0	0.00349792	0.00181397	0.0416801	0.169274	1.02253	0.970573	0.132215	0.0748746	0.0190219	1.98099
TCONS_00111383	scaffold_1544	9431	9587	+	u	395	4	1.20587	2.50163	1.33615	2.91703	0.81333	1.25334	3.42425	2.73005	2.47657	0.494119	3.92413	2.68139	0.340619	11.5026	12.6379	8.3033	2.09035	5.68433	0	7.76723	4.95219	6.96088	3.76744	6.72897	1.63737	2.02666
TCONS_00005378	LG01	9751403	9751670	-	u	3415	4	0.617178	1.1174	0.835785	1.0629	0.412314	0.351264	0.558491	0.410104	0.650971	0.511669	0.901204	0.648351	0	1.15355	1.77271	1.07836	1.24221	1.6463	0.321227	1.99779	1.14857	2.42204	1.36453	2.05142	0.000389116	2.03452
TCONS_00066595	LG13	5107757	5107983	+	u	3985	4	0.0774882	4.81e-05	0.0440187	0.377751	0.232867	0	0.0639834	0.0191098	6.28e-05	0.0626119	0.0497215	0	0.0149599	0.612003	2.01126	0.396357	0.694248	2.41573	1.35765	3.70899	2.06369	1.30004	4.40207	2.2475	2.11874	2.05308
TCONS_00082633	LG17	8912886	8913323	+	u	1157	4	0.0562719	0	0.0325084	0	0	0	0	0	0.00376941	0.0324794	0.0144909	0.0223643	0.0239699	1.79431	3.83645	3.54772	1.13461	2.80191	3.20271	3.24807	4.42178	1.07246	2.01952	3.64328	3.86327	2.08434
TCONS_00082772	LG17	10563649	10564748	+	u	2143	4	0.0177461	0.0268734	0.00302635	0	0.107511	0.212202	0	1.16404	0.151665	0.0194998	0.651965	0.000258416	0.0184136	1.60957	0	0	0.390543	0	0	0.0117111	0	0.415403	0	0.475586	7.88e-05	2.12162
TCONS_00070818	LG14	6808297	6808609	+	u	539	4	0	0	1.99e-05	0	0	0	0	0.199875	0.0495463	0	0.213911	0.503238	0.136732	7.25301	22.755	33.743	9.80402	5.68995	7.18447	0.0903449	30.2668	23.7488	12.5654	34.055	6.11962	2.12418
TCONS_00087847	LG18	7596472	7597058	-	u	2814	4	0.818011	0.847031	1.41487	0.925621	1.13013	2.05862	1.28758	0.0571573	1.22373	0.33195	0.589205	0.896886	1.14206	1.93101	0.38664	2.65402	0.847122	1.08556	1.66445	1.38271	0.0149273	0.598271	0.23289	1.73461	2.35685	2.18512
TCONS_00049032	LG09	9051677	9052927	+	u	1544	4	0.0335979	0.0225316	0.0589388	0	0	0.0278853	0.0598047	0.0765497	0.0274139	0.0775288	0.202835	0.461045	0	1.69897	1.21497	0.0925594	0.151738	0.226973	1.68915	2.75568	3.21606	1.65642	1.51956	3.11793	5.03076	2.21057
TCONS_00100513	LG22	9617855	9618346	+	u	1187	4	0	0	0	0.0295559	0	0	0	0	0	0	0	0.734237	0	0	0.433607	0	0	0	2.65323	0.438182	0.00616251	0.554426	0	0	0.000409915	2.25389
TCONS_00106312	LG24	4615102	4615617	+	u	1627	4	0.910475	1.452	1.35818	2.53367	2.25578	2.51735	0.00467318	0.909605	0.725037	0.807552	0.647477	1.72404	0.337296	4.7974	4.72863	4.99598	6.36372	5.66893	2.81094	0.65763	3.36134	1.38614	0.0110198	1.66581	6.87713	2.30235
TCONS_00079738	LG16	6093572	6093769	-	u	748	4	0.29447	0.0440035	0.427373	0	0.388471	0.0561238	0.450527	0.746787	0.486833	1.13503	0.785	2.03396	0.668497	0.356293	0.974322	1.30766	0	0.146072	1.0016	0.771884	0.33137	0.948226	1.6966	1.07017	2.57882	2.32223
TCONS_00024660	LG04	6286959	6287020	-	u	417	4	0.00199167	0	0	0.582135	0.000116973	0	0	0	0	0.962247	0	0.993363	0	1.45722	4.88727	6.18443	2.50429	0.284503	10.2824	2.77291	1.11572	3.03838	6.54321	0	9.98797	2.55826
TCONS_00045988	LG08	5535278	5535430	-	u	687	4	0	0	0	0.425953	0.538233	0	0	0.179762	0	0	0	0	0	0	0	1.04599	0.606752	0	0	0.874182	0	0	0	0	1.06002	2.56836
TCONS_00082632	LG17	8912877	8913323	+	u	1166	4	0.00599419	0	0.00751713	0.0270223	0.0311442	0	0	0	0.041262	0.00901687	0	0.00028571	0.00990737	0.0150897	0.4844	2.07155	1.05005	0	0.981581	0.732227	0	0.00711233	1.1058	0.0128471	0.0129233	2.634
TCONS_00027638	LG05	4961254	4961587	+	u	654	4	0.598231	0.102631	1.19947	5.11375	2.73689	3.43935	0.582547	0.149003	0.341978	3.01762	0.0261256	3.30844	1.32315	3.11929	6.77851	3.60019	3.42058	3.22328	7.61493	0.44531	12.7257	11.4643	7.54735	17.2818	5.94559	3.06344
TCONS_00087383	LG18	4175272	4175284	-	u	464	4	0.0996638	0	0	0.0655907	0	0	0.256248	0	0	0	0.0803491	0.137572	0	4.95902	3.42897	1.24539	1.39952	3.29419	5.59567	5.86991	0.994613	1.06185	1.01495	3.0966	14.2733	3.27693
TCONS_00095928	LG21	2565044	2565314	+	u	738	4	13.3583	13.497	15.7733	13.3471	14.4413	25.1884	12.1717	7.05382	6.19136	3.96701	6.37926	7.31243	35.8249	7.79401	0.00222817	4.69385	6.03741	11.6839	9.46773	11.2078	14.7189	11.2828	11.691	4.88721	8.27357	3.34811
TCONS_00095926	LG21	2565044	2565314	+	u	792	4	3.56595	4.90801	3.32784	1.26613	2.86831	2.81022	9.73837	3.31962	2.16988	2.94784	5.75474	4.93096	4.91352	0	0	0.00183272	0	0	0	0	0.458294	3.63275	0	0	0	3.63192
TCONS_00100510	LG22	9617855	9618346	+	u	1360	4	0.0247385	0.187377	0.0818971	3.00766	0.180073	5.19047	0	0.289669	0.000752309	5.83642	0.298971	0	0.000931317	0	0.400435	0.964467	1.79224	4.1955	2.97307	0.557901	5.30466	4.44831	16.4807	4.24282	2.34691	3.89021
TCONS_00116697	scaffold_931	54232	54244	-	u	609	4	0.0822049	0	0	0.630898	0	0	0	0	4.45e-05	1.33e-05	0.00198473	0	0	0.916347	3.2519	0	0	1.48806	1.39253	0	8.24e-05	0	0	0	0	4.06122
TCONS_00028263	LG05	8363316	8364007	+	u	1236	4	0.18503	0.261025	0.152062	0.158254	0	0.663915	1.03024	0.854898	1.19372	1.21665	0.728123	0.616613	0.880355	2.31017	0.38159	0.873204	0.683004	0.644614	1.47149	0.88863	7.58128	2.32735	1.97105	1.44394	0.653081	4.07343
TCONS_00028514	LG05	10578342	10578875	+	u	1019	4	0.694548	0.845368	0.76168	0.16086	0.593095	1.10561	1.19418	1.14882	1.46775	1.51581	1.3927	1.34637	4.43311	4.19039	2.52174	2.78572	2.22865	1.00595	1.67596	3.54275	4.69986	5.74314	13.0388	13.4059	6.07145	4.17812
TCONS_00008880	LG02	3110957	3111422	+	u	676	4	0	0.160793	0.085537	0.404729	1.36965	0.508168	1.422	0.265116	0.863997	1.88065	0.691716	1.26005	0.100331	7.48153	13.2003	14.2171	10.6979	6.38781	6.86969	5.3529	7.10559	2.4127	7.57572	3.09487	6.96559	4.40327
TCONS_00099707	LG22	6029136	6030146	+	u	1386	4	2.87356	6.37115	2.95694	1.85407	3.86602	5.51496	4.20672	5.29132	5.28771	3.28999	9.53749	4.09596	10.1217	0.010166	3.60519	0	0.189819	2.36946	0	13.9832	4.70577	9.76513	2.78146	7.89176	5.23774	4.55024
TCONS_00024627	LG04	5964376	5964658	-	u	1797	4	0.147181	0.0937855	0.20417	0.157836	0.672489	1.07085	1.92e-05	0.140279	0.143785	0.466424	0.427519	1.11698	0	3.67831	5.55672	4.22192	3.38517	2.55236	11.6105	2.57385	6.55566	4.33096	15.2902	15	15.0772	4.87047
TCONS_00110183	scaffold_1209	17644	17644	-	u	552	4	3.88e-06	0.101508	0.10956	0.330134	0.968741	0	0.1295	0	0.0389458	0	0.071925	0.326182	0	1.44538	6.97487	10.4874	5.04665	3.23278	10.2432	3.74999	6.11804	3.08231	7.50237	4.54978	11.4123	5.36704
TCONS_00095929	LG21	2565044	2565314	+	u	742	4	28.8345	42.7066	25.7822	28.6728	35.9407	13.5822	30.2612	18.1871	18.0724	24.5792	25.7933	31.1718	23.892	0.129148	5.63447	1.98571	1.31062	0.146279	0.278582	0.310653	0.215137	0.399309	4.56937	0.101714	0.216783	5.6142
TCONS_00103531	LG23	3699758	3700144	+	u	493	4	12.0115	9.40366	9.74802	5.19936	3.70582	2.99223	6.67771	10.1362	7.51523	8.13771	6.45932	2.9075	3.88111	4.60564	10.2337	12.3603	10.1803	9.51721	9.63934	21.1007	6.37363	14.4703	3.38253	5.40496	7.65241	5.89037
TCONS_00051617	LG09	10348056	10348232	-	u	661	4	1.52753	3.45073	1.14333	8.11062	5.06803	3.47125	0.567452	5.51978	3.57164	8.9831	2.22664	5.42895	2.407	26.2203	33.4561	33.2528	16.8492	5.97927	19.5143	4.35334	24.2775	20.9831	44.6977	54.5377	49.2747	5.97558
TCONS_00113119	scaffold_2241	13244	13336	-	u	3622	4	7.49796	9.49528	7.68313	10.5341	6.96863	14.771	13.7358	7.72364	12.4015	12.4031	15.0536	19.9367	11.7391	4.06111	3.85553	0.815064	5.95304	5.14308	4.68895	13.7789	5.82275	4.99109	9.38598	6.62437	4.87009	6.0969
TCONS_00070816	LG14	6808297	6808609	+	u	799	4	0.111733	0.138838	0.0845626	0.218727	0	0.0328203	0	0.000144409	0.0586997	0.0201686	0.111227	0.0954812	0	13.2896	22.0648	14.4239	4.98216	5.97725	27.3785	2.24391	4.94231	12.4745	9.86436	40.5019	10.1008	6.22625
TCONS_00110184	scaffold_1209	17644	17764	-	u	741	4	0	0	0.14447	0.0676084	0	0.000323494	0.0296692	0.242686	0.0652229	0	0.106747	0.0663485	0	0.00545051	1.33441	2.55288	5.20501	2.03391	0.908425	6.98319	6.42875	1.38451	2.66402	2.63925	1.07198	6.25757
TCONS_00111272	scaffold_1489	16974	17358	-	u	1119	4	0.311084	0.632635	0.460786	0.219347	1.36953	0.809928	1.07584	0.851499	0.860749	0.306935	0.569275	1.64838	0.711273	3.18988	6.45671	4.60658	3.82125	2.81087	10.3443	6.9143	9.83075	5.55876	3.23425	6.76045	6.16635	6.54533
TCONS_00041376	LG07	10224339	10224368	-	u	576	4	0	0.102389	0	0	3.50267	0.674974	0	0	0	0	0	0.206629	0	2.70265	1.97954	0.112735	2.38327	2.33303	8.76864	5.11682	15.8182	5.18153	5.24618	15.9964	4.78689	6.89809
[truncated: 1,251 more rows]

## Sheet: Table 2 positive
Supplemental Table 2. Positive co-expression between pairwise lncRNAs and mRNAs.
TCONS_00001628	Aco008130	0.950001
TCONS_00115188	Aco014281	0.950001
TCONS_00087371	Aco031560	0.950002
TCONS_00064730	Aco007600	0.950004
[truncated: 18,020 more rows]

## Sheet: Table 2 negative
Supplemental Table 2. Negative co-expression between pairwise lncRNAs and mRNAs.
[truncated: 412 more rows]

[truncated: 10 more sheets: Table 3, Table 4, Table 5, Table 6, Table 7 target-target pairs, Table 7 target-mimic pairs, Table 8 green leaf tip, Table 8 white leaf base, Table 9 green leaf tip ceRNA, Table 9 white leaf base ceRNA]
